# Supplementary material for: Awareness, perception and perpetration of cyberbullying by high school students and undergraduates in Thailand
Source: PLoS One. 2022 Apr 29;17(4):e0267702. doi: 10.1371/journal.pone.0267702 (PMC9053786; doi:10.1371/journal.pone.0267702)
Supplement: S1 Dataset — (XLSX) [file pone.0267702.s007.xlsx]

## Sheet: Data
id	sex	group	level	age	weight	height	region	residence	transfer	status	religion	parent	familytime	income	sns	snstime	personalcomputer	publiccomputer	smartphone	tablet	awareness	channel_sns	channel_experience	channel_teach	channel_other	perception	action_ignor	action_dissuade	action_join	action_inform	action_evidence	action_other	perpetration	reason_teasing	reason_victiminprevious	reason_revenge	reason_forced	reason_dislike	reason_defarmation	reason_other
H0001	2	1	12	17	43	150	3		0	1	1	2	4	2	1	3	0	0	1	0	1	1	0	0	0	1	1	0	0	0	0	0	0	0	0	0	0	0	0	0
H0002	1	1	13	18	73	178	3		0	1	1	2	4	1	1	3	0	0	1	0	1	1	1	0	0	1	0	1	0	0	0	0	1	1	1	0	0	0	0	0
H0003	2	1	11	16	68	161	3		0	1	1	1	4	1	3	3	0	0	1	0	0	0	0	0	0	1	1	0	0	0	0	0	0	0	0	0	0	0	0	0
H0004	2	1	12	17	44	155	3		0	1	1	2	3	2		4	1	0	1	0	1	1	0	0	0	1	1	0	0	0	0	0	0	0	0	0	0	0	0	0
H0005	2	1	12	16	45	157	3		0	1	1	2	4	2	4	3	0	0	1	0	1	1	0	0	0	1	0	1	0	0	0	0	0	0	0	0	0	0	0	0
H0006	2	1	12	16	68	157	3		0	1	2	2	2	2	1	3	0	0	1	0	1	1	0	0	0	1	0	1	0	0	0	0	0	0	0	0	0	0	0	0
H0007	2	1	12	17	42	161	3		0	1	1	1	3	1	1	3	0	0	1	0	1	1	0	0	0	0	0	0	0	0	0	0	0	0	0	0	0	0	0	0
H0008	2	1	12	17	55	170	3		0	1	1	2	4	2	4	3	0	0	1	0	0	0	0	0	0	1	1	1	0	0	0	0	0	0	0	0	0	0	0	0
H0009	2	1	12	17	85	157	3		0	1	1	2	4	2	4	3	0	0	1	0	0	0	0	0	0	1	1	0	0	0	0	0	0	0	0	0	0	0	0	0
H0010	2	1	12	17	55	170	3		0	1	1	1	4	2	1	3	0	0	1	0	1	1	0	1	0	1	1	0	0	0	0	0	0	0	0	0	0	0	0	0
H0011	2	1	12	17	52	155	3		0	1	1	2	4	1	1	3	0	0	1	0	1	0	0	1	0	1	0	1	0	1	0	0	0	0	0	0	0	0	0	0
H0012	2	1	12	17	50	153	3		0	1	1	1	4	2	2	4	0	0	1	0	1	1	0	0	0	1	1	0	0	0	0	0	0	0	0	0	0	0	0	0
H0013	2	1	12	16	50	153	3		0	2	1	2	1	1	1	3	0	0	1	0	1	1	0	0	0	1	0	1	0	1	0	0	0	0	0	0	0	0	0	0
H0014	2	1	12	16	43	157	3		0	2	1	2	4	2		2	0	0	1	0	1	1	0	0	0	1	0	1	0	0	0	0	0	0	0	0	0	0	0	0
H0015	2	1	12	17	54	157	3		0	1	1	1	3	2	4	2	0	0	1	0	1	1	0	0	0	1	1	0	0	0	0	0	0	0	0	0	0	0	0	0
H0016	2	1	12	17	68	163	3		0	1	1	2	1	1	5	3	0	0	1	0	1	1	0	0	0	1	0	1	0	0	0	0	0	0	0	0	0	0	0	0
H0017	2	1	12	16	47	165	3		0	1	1	1	4	2	1	3	0	0	1	0	0	0	0	0	0	0	0	0	0	0	0	0	0	0	0	0	0	0	0	0
H0018	2	1	12	16	61	171	3		0	1	1	1	3	2	1	4	0	0	1	0	1	0	1	0	0	1	1	0	0	0	0	0	1	0	1	1	0	1	1	0
H0019	2	1	12	17	47	165	3		0	2	1	1	3	2	1	3	0	0	1	0	0	0	0	0	0	1	1	0	0	0	0	0	0	0	0	0	0	0	0	0
H0020	2	1	12	17	55	168	3		0	1	1	2	3	2	4	4	0	0	1	0	1	1	0	0	0	0	0	0	0	0	0	0	0	0	0	0	0	0	0	0
H0021	2	1	12	16	96	155	3		0	1	1	2	2	2	1	3	0	0	1	0	1	1	0	1	0	1	1	0	0	0	0	1	0	0	0	0	0	0	0	0
H0022	2	1	12	17	57	164	3		0	1	1	2	3	2	1	3	0	0	1	0	1	1	0	0	0	1	1	0	0	0	0	0	0	0	0	0	0	0	0	0
H0023	2	1	12	17	62	162	3		0	1	1	1	4	1	1	3	0	0	1	0	1	1	0	1	0	1	1	1	0	0	0	0	0	0	0	0	0	0	0	0
H0024	2	1	12	16	70	170	3		0	1	1	2	4	1	1	3	0	0	1	0	1	1	0	0	0	1	1	1	0	0	0	0	0	0	0	0	0	0	0	0
H0025	2	1	12	16	52	160	3		0	1	1	2	3	2	1	2	0	0	1	0	1	1	0	0	0	1	1	0	0	0	0	0	0	0	0	0	0	0	0	0
H0026	2	1	12	16	35	150	3		0	1	1	1	2	3	5	3	0	0	1	0	1	1	0	0	0	1	0	1	0	0	0	0	0	0	0	0	0	0	0	0
H0027	2	1	12	16	53	160	3		0	1	1	2	3	2	4	4	0	0	1	0	1	1	0	0	0	1	0	1	0	1	0	0	0	0	0	0	0	0	0	0
H0028	2	1	12	16	62	163	3		0	1	1	1	2	2	1	4	1	0	1	0	1	1	1	0	0	1	0	1	0	0	0	0	1	1	0	1	0	0	1	0
H0029	2	1	12	16	60	170	3		0	1	1	2	3	1	1	4	0	0	1	0	1	1	0	0	0	0	0	0	0	0	0	0	0	0	0	0	0	0	0	0
H0030	2	1	12	17	50	165	3		1	1	1	2	4	2	4	3	1	0	1	0	1	1	0	1	0	1	0	1	0	0	0	0	0	0	0	0	0	0	0	0
H0031	2	1	12	17	55	155	3		0	2	1	1	3	2	1	3	0	0	1	0	1	1	0	1	0	1	1	0	0	0	0	0	0	0	0	0	0	0	0	0
H0032	2	1	12	16	42	147	3		0	1	1	1	3	1	1	3	0	0	1	0	1	1	0	1	0	1	1	0	0	0	0	0	0	0	0	0	0	0	0	0
H0033	2	1	12	17	62	170	3		0	2	1	1	4	1	1	3	0	0	1	0	1	1	0	1	0	1	1	0	0	0	0	0	0	0	0	0	0	0	0	0
H0034	1	1	12	17	75	178	3		0	1	1	2	1	2	6	3	1	0	1	0	1	1	0	0	0	1	0	1	0	0	0	0	0	0	0	0	0	0	0	0
H0035	1	1	12	16	67	173	3		0	1	1	2	3	2		2	0	0	1	0	1	1	0	0	0	1	0	0	0	0	1	0	1	0	0	0	0	0	0	0
H0036	1	1	12	16	65	175	3		0	2	1	1	2	2	1	2	0	0	1	0	1	1	1	0	0	1	0	1	0	0	0	0	0	0	0	0	0	0	0	0
H0037	1	1	12	17	63	175	3		0	1	1	1	4	2	4	2	1	0	1	0	1	1	1	1	0	1	1	1	1	1	1	0	1	1	0	0	0	0	0	0
H0038	1	1	12	16	56	173	3		0	2	1	2	2	1	1	2	0	0	1	0	1	1	0	0	0	1	0	1	0	0	0	0	1	0	0	0	0	0	0	1
H0039	1	1	12	17	63	174	3		0	1	1	2	4	3	4	3	1	0	1	0	1	1	1	1	0	1	1	1	1	1	1	0	1	1	0	0	0	0	0	0
H0040	1	1	12	17	50	170	3		0	1	1	1	4	2	3	3	0	0	1	0	1	1	0	0	0	1	0	1	0	0	0	0	0	0	0	0	0	0	0	0
H0041	1	1	12	18	65	175	3		0	2	1	1	3	4	1	2	0	0	1	0	0	0	0	0	0	1	1	0	0	0	0	0	0	0	0	0	0	0	0	0
H0042	1	1	12	17	43	169	3		0	2	1	1	2	1	1	2	0	0	1	0	0	0	0	0	0	0	0	0	0	0	0	0	0	0	0	0	0	0	0	0
H0043	2	1	12	17	48	157	3		0	1	1	2	2	2	4	4	0	0	1	0	1	1	0	0	0	1	1	0	0	0	0	0	1	1	0	0	0	1	0	0
H0044	1	1	12	17	80	177	3		0	1	1	1	2	4	4	2	0	0	1	0	1	1	0	0	0	0	0	0	0	0	0	0	0	0	0	0	0	0	0	0
H0045	1	1	12	17	75	174	3		0	2	1	1	2	2	1	2	0	0	1	0	1	0	0	1	0	0	0	0	0	0	0	0	0	0	0	0	0	0	0	0
H0046	1	1	12	17	62	180	3		0	1	1	2	3	1	1	4	0	0	1	0	1	1	0	0	0	0	0	0	0	0	0	0	0	0	0	0	0	0	0	0
H0047	1	1	12	17	40	163	3		0	1	1	1	3	2	1	3	0	0	1	0	1	1	0	0	0	0	0	0	0	0	0	0	0	0	0	0	0	0	0	0
H0048	1	1	12	17	97	168	3		0	1	1	1	2	2	4	1	0	0	1	0	0	0	0	0	0	0	0	0	0	0	0	0	0	0	0	0	0	0	0	0
H0049	1	1	12	17	55	176	3		0	2	1	1	2	3	4	2	0	0	1	0	1	1	1	1	0	1	1	1	0	0	1	0	0	0	0	0	0	0	0	0
H0050	1	1	12	17	66	176	3		0	1	1	1	2	2	4	4	0	0	1	0	1	1	1	1	0	1	0	0	0	1	0	0	0	0	0	0	0	0	0	0
H0051	1	1	12	17	38	166	3		0	1	1	1	3	2	4	2	1	0	1	0	1	1	1	1	0	1	1	1	0	0	0	0	0	0	0	0	0	0	0	0
H0052	1	1	12	16	70	182	3		0	1	1	2	3	2	4	2	1	0	1	0	1	1	1	1	0	1	1	1	0	0	0	0	0	0	0	0	0	0	0	0
H0053	1	1	12	17	98	170	3		0	1	1	1	3	3	1	4	0	0	1	0	1	1	0	0	0	0	0	0	0	0	0	0	0	0	0	0	0	0	0	0
H0054	2	1	13	18	45	160	3		0	1	1	3	3	2		3	1	0	1	0	0	0	0	0	0	0	0	0	0	0	0	0	0	0	0	0	0	0	0	0
H0055	2	1	13	17	49	152	3		0	1	1	2	4	1	3	3	0	0	1	0	1	1	0	0	0	1	0	1	0	0	0	0	0	0	0	0	0	0	0	0
H0056	2	1	13	17	53	165	3		0	1	1	2	3	2	1	3	0	0	1	0	0	0	0	0	0	1	1	0	0	0	0	0	1	0	0	1	0	1	0	0
H0057	2	1	13	17	63	150	3		1	1	1	1	4	1	1	3	1	0	1	0	1	1	0	0	0	1	1	0	0	0	0	0	0	0	0	0	0	0	0	0
H0058	2	1	13	17	43	155	3		0	1	1	1	3	1	4	2	0	0	1	0	1	1	0	0	0	1	0	1	0	0	0	0	0	0	0	0	0	0	0	0
H0059	1	1	12	17	104	172	3		0	1	1	1	3	1	1	3	0	0	1	0	1	1	0	0	0	1	1	0	0	0	0	0	0	0	0	0	0	0	0	0
H0060	1	1	12	17	48	170	3		0	1	1	1	2	2	1	1	0	0	1	0	1	1	0	0	0	1	1	0	0	0	1	0	0	0	0	0	0	0	0	0
H0061	1	1	12	17	55	172	3		0	1		3	3	2	4	1	0	0	1	0	1	1	0	0	0	0	0	0	0	0	0	0	0	0	0	0	0	0	0	0
H0062	1	1	12	17	61	175	3		0	2	1	1	2	4	4	4	0	0	1	0	1	1	1	0	0	1	1	0	0	0	0	0	1	1	0	0	0	0	0	0
H0063	1	1	12	16	56	172	3		0	1	1	1	2	2	1	2	0	0	1	0	1	1	1	0	0	1	0	1	0	0	0	0	0	0	0	0	0	0	0	0
H0064	2	1	13	17	61	161	3		0	1	1	1	4	4	3	1	0	1	0	1	1	1	0	0	0	1	1	0	0	0	0	0	1	0	1	0	0	0	1	0
H0065	2	1	13	17	57	154	3		0	2	1	3	2	2	1	3	1	0	1	0	1	1	1	0	0	1	1	0	0	0	0	0	0	0	0	0	0	0	0	0
H0066	2	1	13	18	48	158	3		0	1	1	3	4	2	1	2	0	0	1	0	1	1	0	0	0	1	0	0	0	1	1	0	0	0	0	0	0	0	0	0
H0067	2	1	13	17	50	150	3		0	1	1	3	3	2	4	3	0	0	1	0	0	0	0	0	0	1	1	0	0	0	0	0	0	0	0	0	0	0	0	0
H0068	2	1	13	17	43	165	3		0	1	1	1	3	2	3	2	1	0	1	0	1	1	0	1	0	1	0	1	0	0	0	0	0	0	0	0	0	0	0	0
H0069	2	1	13	17	53	160	3		0	1	1	3	3	1	4	3	0	0	1	0	0	0	0	0	0	1	1	0	0	0	0	0	0	0	0	0	0	0	0	0
H0070	2	1	13	18	40.5	160	3		0	1	1	1	3	1	1	3	0	0	1	0	1	1	0	0	0	1	0	1	0	0	1	0	1	1	0	0	0	0	0	0
H0071	2	1	13	17	48	160	3		0	1	1	1	3	4	6	4	0	0	1	0	1	1	0	0	0	1	0	1	0	0	1	0	1	1	0	0	0	0	0	0
H0072	2	1	13	17	80	166	3		0	2	1	1	2	2	1	2	0	0	1	0	1	0	0	1	0	1	0	1	0	0	0	0	0	0	0	0	0	0	0	0
H0073	2	1	13	17	49	155	3		0	1	1	1	3	1	2	2	0	1	0	1	1	0	0	0	0	1	0	1	0	0	0	0	1	1	0	0	0	0	0	0
H0074	2	1	13	18	55	156	3		0	1	1	2	2	1		3	0	0	1	0	1	1	1	0	0	1	1	1	0	1	0	0	1	0	1	0	0	0	0	0
H0075	2	1	13	17	49	156	3		0	1	1	1	2	1	1	2	0	0	1	0	0	0	0	0	0	1	1	0	0	0	0	0	1	1	0	0	0	0	0	0
H0076	2	1	13	17	90	167	3		0	1	1	2	4	2	1	4	1	0	1	0	1	1	1	0	0	1	1	0	0	0	0	1	1	1	1	0	0	0	0	0
H0077	2	1	13	17	43	167	3		0	1	1	1	2	1	1	3	1	0	1	0	1	1	1	0	0	0	1	0	0	0	0	0	0	0	1	0	0	0	0	0
H0078	2	1	13	18	63	172	3		0	1	1	2	2	1	1	3	0	0	1	0	1	1	0	0	0	1	0	1	0	0	0	0	0	0	0	0	0	0	0	0
H0079	2	1	13	17	47	165	3		0	1	1	1	4	2	4	3	0	0	1	0	1	1	0	0	0	0	0	0	0	0	0	0	0	0	0	0	0	0	0	0
H0080	2	1	13	18	50	158	3		0	1	1	3	4	2	1	4	0	0	1	0	1	1	1	0	0	1	1	0	0	1	0	0	1	1	1	0	0	0	0	0
H0081	2	1	13	18	68	161	3		0	1	1	2	4	1	5	4	1	0	1	0	1	1	0	0	0	1	1	0	0	0	0	0	0	0	0	0	0	0	0	0
H0082	1	1	13	17	94	165	3		0	1	1	3	1	2		4	1	0	1	0	1	1	1	0	0	1	0	1	0	0	0	0	1	0	0	0	0	0	0	1
H0083		1	13	18	56	178	3		0	2	1	2	1	2		4	1	0	1	0	1	1	1	0	0	1	1	0	0	0	1	0	0	0	0	0	0	0	0	0
H0084	1	1	13	17	109	173	3		0	1		1	3	2	4	4	1	0	1	0	1	1	0	1	0	1	1	1	0	0	0	0	0	0	0	0	0	0	0	0
H0085	1	1	13	17	71	185	3		0	1	1	1	3	3	1	2	0	0	1	0	0	0	0	0	0	1	1	0	0	0	0	0	1	1	1	0	0	0	0	0
H0086	1	1	13	18	60	171	3		0	1	1	2	2	1	4	4	0	0	1	0	1	1	1	1	0	1	1	1	1	1	1	0	0	0	0	0	0	0	0	0
H0087	1	1	13	18	45	170	3		0	1	1	3	1	1	4	2	0	0	1	0	1	1	0	0	0	1	1	1	0	0	0	0	0	0	0	0	0	0	0	0
H0088	1	1	13	18	110	176	3		0	1	1	1	2	3	4	2	0	0	1	0	1	1	0	0	0	0	0	0	0	0	0	0	0	0	0	0	0	0	0	0
H0089	1	1	13	18	52	173	3		0	1		1	2	1	4	3	0	0	1	0	1	1	0	0	0	0	0	0	0	0	0	0	0	0	0	0	0	0	0	0
H0090	1	1	13	17	53	168	3		0	1	1	1	3	3	6	4	0	0	0	1	0	1	1	0	0	0	1	0	0	0	0	0	0	0	0	0	0	0	0	0
H0091	1	1	13	18	96	175	3		0	1	1	3	4			4	0	0	1	0	1	1	0	0	0	1	0	1	0	0	0	0	0	0	0	0	0	0	0	0
H0092	1	1	13	17	103	185	3		0	1	1	1	2	3	4	2	0	0	1	0	1	1	0	0	0	0	0	0	0	0	0	0	0	0	0	0	0	0	0	0
H0093	1	1	13	17	52	162	3		0	1	1	1	1	2	4	3	0	0	1	0	1	1	0	0	0	1	1	0	0	0	0	0	0	0	0	0	0	0	0	0
H0094	1	1	11	16	52	170	3		0	1	1	1	3	2	4	3	1	0	1	0	1	1	0	0	0	1	0	0	0	1	1	0	0	0	0	0	0	0	0	0
H0095	1	1	11	16	62.4	179	3		1	1	1	3	3	2	1	4	0	0	1	0	1	1	0	0	0	0	1	0	1	0	0	0	0	0	0	0	0	0	0	0
H0096	1	1	11	16	40	166	3		0	1	1		4	2	1	4	1	0	1	0	1	1	0	0	0	1	0	0	0	0	0	0	1	1	1	0	1	0	0	0
H0097	1	1	11	16	68	171	3		0	1	1	1	1	1	4	4	0	0	0	0	0	0	0	0	0	1	1	0	0	0	0	0	1	1	0	0	0	0	0	0
H0098	1	1	11	15	77	172	3		0	2	1	1	3	2	1	3	1	0	1	0	1	1	0	0	0	1	0	0	0	1	1	0	1	0	0	0	0	0	0	0
H0099	1	1	11	16	64	164	3		0	2	1	1	2	2	4	4	1	0	1	0	1	0	1	0	0	0	0	1	0	1	0	0	0	0	0	0	0	0	0	0
H0100	1	1	11	17	40	159	3		1	1	1	1	4	3	1	2	0	0	1	0	0	0	0	0	0	1	0	0	0	0	0	0	0	1	0	0	0	0	0	0
H0101	1	1	11	15	54	169	3		0	2	1	2	2	2	1	2	0	0	1	0	1	0	0	1	0	1	0	1	0	1	0	0	0	0	0	0	0	0	0	0
H0102	1	1	11	16	65	171	3		0	1	1	3	4	3	1	3	0	0	1	0	1	1	0	0	0	1	1	0	0	0	0	0	1	1	0	0	0	0	0	0
H0103	1	1	11	15	56	160	3		0	1		1	2	1	4	4	0	0	1	0	0	0	0	0	0	1	1	0	0	0	0	0	1	1	0	0	0	0	0	0
H0104	2	1	11	15	48	151	3		0	1	1	3	2	2	1	3	0	0	1	0	0	0	0	0	0	0	0	0	0	0	0	0	0	0	0	0	0	0	0	0
H0105	2	1	11	16	50	158	3		0	2	1	2	2	3	1	4	0	0	1	0	1	0	0	1	0	1	0	0	0	1	0	0	0	0	0	0	0	0	0	0
H0106	2	1	11	16	44	150	3		0	2	1	1	2	3	1	2	0	0	1	0	1	0	0	1	0	1	0	0	0	1	0	0	0	0	0	0	0	0	0	0
H0107	2	1	11	16	50	155	3		0	1	1	2	4	2	3	3	1	0	1	0	1	1	0	0	0	1	0	0	0	1	0	0	0	0	0	0	0	0	0	0
H0108	2	1	11	16	44	160	3		1	2	1	1	3	2	3	3	0	0	1	0	1	1	1	0	0	1	0	0	0	0	0	0	1	1	0	0	0	0	0	0
H0109	2	1	11	16	61	156	3		0	1	1	1	2	2	1	3	0	0	1	0	1	1	0	0	0	1	1	0	0	0	0	0	0	0	0	0	0	0	0	0
H0110	2	1	11	15	46	161	3		0	2	1	1	2	3	4	2	0	0	1	0	1	1	0	1	0	1	1	0	0	0	1	0	1	0	1	1	0	0	0	0
H0111	2	1	11	16	54	158	3		0	1	1	2	4	1	1	3	0	0	1	0	1	1	0	0	0	1	1	0	0	0	0	0		0	0	0	0	0	0	0
H0112	2	1	11	15	41.5	157.5	3		0	2	1	1	2	1	1	3	0	0	1	0	1	1	0	1	0	1	1	0	0	0	1	0	1	1	1	0	0	0	0	0
H0113	2	1	11	15	50	159	3		0	2	1	2	2	2	1	2	0	0	1	0	1	1	1	1	0	1	0	0	0	0	1	0	1	1	0	0	0	0	0	0
H0114	1	1	11	15	40	162	3		0	1	1	1	3	2	1	2	0	0	1	0	0	0	0	0	0	1	1	0	0	0	0	0	0	1	0	0	0	0	0	0
H0115	1	1	11	16	43	161	3		0	1	1	1	2	2	1	4	0	0	1	0	1	1	1	0	0	1	0	0	0	0	0	1	1	1	0	0	0	0	0	0
H0116	1	1	11	16	70	176	3		0	1	2	2	2	2	4	2	0	0	1	1	1	1	1	0	0	1	1	1	0	0	0	1	1	1	0	0	0	0	0	0
H0117	1	1	11	15	54	170	3		0	1	1	2	4	2		4	0	0	1	0	1	1	0	1	0	1	0	1	0	1	0	0	0	0	0	0	0	0	0	0
H0118	1	1	11	15	52	169	3		0	1	1	1	3	1	1	3	0	0	1	0	0	0	0	0	0	0	0	0	0	0	0	0	0	0	0	0	0	0	0	0
H0119	1	1	11	15	90	169	3		0	1	1	1	3	2	4	2	0	0	1	1	1	1	0	1	0	1	1	0	0	0	0	0	1	1	1	0	0	0	0	0
H0120	1	1	11	15	65	180	3		0	1	1	1	2	2	4	2	0	0	1	0	1	1	1	0	0	1	1	0	0	0	0	0	1	0	1	1	0	0	0	0
H0121	1	1	11	16	60	164	3		0	1	1	1	2	3	1	2	1	0	1	0	1	1	1	0	0	1	1	0	0	0	0	0	0
H0122	2	1	11	16	50	156	3		0	1	1	2	4	1	1	3	0	0	1	0	1	1	0	1	0	1	1	0	0	0	0	0	0
H0123	1	1	11	15	42	158	3		0	1	1	2	1	2		2	0	0	1	0	1	1	0	0	0	1	1	0	0	0	0	0	1	1	0	0	0	0	0	0
H0124	1	1	13	17	50	162	3		0	1	1	1	2	2	1	2	0	0	1	0	1	1	0	0	0	1	0	1	0	0	0	0	0
H0125	2	1	11	15	47	148	3		0	2	1	1	4	2	4	3	0	0	1	0	1	1	0	0	0	1	0	1	0	1	0	0	0
H0126	2	1	11	16	53.5	154	3		0	1	1	2	2	2	1	3	0	0	1	0	0	0	0	0	0	0							0
H0127	2	1	11	16	38	154	3		0	1	1	2	4	2	1	3	0	0	1	0	0					1	1	0	0	0	1	0	0
H0128	2	1	11	15	49	152	3		0	1	1	3	2	2	1	4	1	0	1	0	0					0							0
H0129	2	1	11	15	68	163	3		0	1	1	1	2	3		2	0	0	1	0	1	1	0	1	0	0							0
H0130	2	1	11	16	51	158	3		0	1	1	1	2	2	1	3	0	0	1	0	1	1	0	0	0	1	1	0	0	0	0	0	0
H0131	2	1	11	16	40	151	3		0	1	1	2	2	2	1	1	0	0	1	0	1	1	0	1	0	1	1	1	0	0	0	0	0
H0132	2	1	11	16	40	155	3		0	1	1	1	4	2	4	4	0	0	1	0	1	1	0	1	0	0							0
H0133	2	1	11	16			3		0	2	1	1	4	2	1	3	0	0	1	0	0					1	0	1	0	0	0	0	0
H0134	2	1	11	16	44	160	3		1	1	1	1	4	2	1	3	0	0	1	0	0					1	0	1	0	0	0	0	0
H0135	2	1	11	16	42	155	3		0	1	1	1	4	1		3	0	0	1	0	0					0							0
H0136	2	1	11	15	42	158	3		1	1	1	1	3	3	2	3	1	0	1	0	1	0	0	1	0	1	1	0	0	0	0	0	0
H0137	2	1	11	17	48	168	3		0	1	1	1	1	1	1	1	0	0	1	0	0					0							0
H0138	2	1	11	15	52	159	3		0	1	1	1	4	2	3	3	0	0	1	0	1	1	1	0	0	1	1	1	0	1	0	0	1	1	0	0	0	0	0	0
H0139	2	1	11	15	53.8	168	3		0	1	1	1	4	1	4	3	0	0	1	0	0					1	1	0	0	0	0	0	0
H0140	2	1	11	15	50	159	3		0	1	1	1	2	2	3	2	0	0	1	0	0					1	1	0	0	0	0	0	0
H0141	2	1	11	16	71	161	3		0	1	1	2	3	1	3	3	1	0	1	0	1	1	1	0	0	1	1	0	0	0	0	0	0
H0142	2	1	11	16	50	157	3		1	2	1	3	3	2	2	2	0	0	1	0	1	1	0	1	0	0
H0143	2	1	11	16	49	160	3		0	2	1	1	3	2	1	2	0	0	1	0	1	1	0	1	0	0							0
H0144	2	1	12	16	47	151	1		0	1	1	1	4	1	4	3	1	0	1	1	0					1	1						0
H0145	1	1	12	17	103	168	1		0	1	1	1	2	3		1	1	0	1	0	1	1	1	1	0	1	1	1	0	1	1	0	1	1	0	0	0	0	0	0
H0146	2	1	12	16	42	158	1		0	1	1	1	2	2	1	3	1	0	1	0	1	1	0	0	0	1	1	1	0	0	0	0	0
H0147	2	1	12	16	40	152	1		0	1	1	2	2	3	3	3	0	0	1	0	1	1	0	0	0	1	1	0	0	0	0	0	0
H0148	2	1	12	16	52	161	1		0	1	1	1	4	3	4	3	1	0	1	0	1	1	0	0	0	1	1	0	0	0	0	0	0
H0149	2	1	12	16	50	160	1		0	1	1	1	3	3	5	1	1	0	1	1	1	1	0	1	0	1	0	1	0	0	0	0	0
H0150	2	1	12	16	51	162	1		0	1	1	1	3	4		2	1	0	1	1	1	1	0	0	0	1	0	1	0	1	0	0	0
H0151	2	1	12	16	43	153	1		0	1	1	2	2	2		3	1	0	1	0	0					1	0	1	0	0	0	0	0
H0152	2	1	12	16	46	165	1		0	1	1	2	3	4	3	4	1	0	1	0	1	1	1	1	0	1	0	1	0	0	0	0	0
H0153	1	1	11	17	2		1			1		2		2		2	1	0	1	0	1	1	0	0	0	1	0	0	0	1	0	0	0
H0154	1	1	12	17	65	175	1		0	1	1	4	3	4		4	1	0	1	0	1	1	0	0	0	0							0
H0155	2	1	12	16	42	158	1		0	1	1	1	3	4		3	1	0	1	0	1	1	1	1	0	1	1	0	0	0	1	0	0
H0156	2	1	12	16	57	173	1		0	1		3	3	4	3	4	0	0	1	0	1	1	1	0	0	1	1	1	0	1	0	0	1	1	0	0	0	0	0	0
H0157	2	1	12	16	67	166	1		0	1	1	3	3	3		3	1	0	1	0	1	1	0	1	0	1	0	1	0	1	0	0	0	1	1	1	1	0	1	0
H0158	2	1	12	16	60	163	1		0	1	1	2	3	4	5	3	1	0	1	0	1	1	0	1	0	1	0	1	0	0	1	0	0
H0159	2	1	13	16	45	160	1		0	2	1	1	4	2	1		1	0	0	0	0												0
H0160	2	1	12	17	53	160	1		0	1	1	1	3	4		3	1	0	1	1	1	1	0	0	0	0							0
H0161	2	1	12	16	61	161	1		0	1	1	2	2	1		2	1	0	1	0	1	1	1	1	0	1	0	1	0	0	0	0	0
H0162	2	1	12	15	41.5	155	1		0	1	1	2	4	2		4	1	0	1	1	1	1	0	1	0	0							0
H0163	2	1	12	15	55	160	1		0	1	1	3	2	2	3	2	1	0	1	0	0					1	1	0	0	0	0	0	0
H0164	2	1	12	17	70	160	1		0	1	2	2	2	3		2	1	0	1	1	1	1	0	0	0	1	0	1	0	0	0	0	0
H0165	1	1	12	17	55	165	1		0	1	1	1	2	2		4	1	0	1	0	1	1	1	0	0	1	1	1	0	0	0	0	0
H0166	2	1	12	16	40	155	1		0	1	1	1	2	3	3	3	1	0	1	0	0					1	0	1	0	0	0	0	0
H0167	1	1	12	17	48	175	1		0	1	1	1	2	3	1	3	1	0	1	0	1	1	0	0	0	1	1	0	0	0	0	0	0
H0168	2	1	12	16	41	155	1		0	1	1	1	3	2	1	4	1	0	1	0	1	1	1	0	0	1	1	1	0	0	0	0	0
H0169	2	1	12	17	56	165	1		0	1	1	1	3	1	1	2	0	0	1	0	1	1	0	0	0	0							0
H0170	2	1	12	16			1		0	1	1	2	4		1	2	1	0	1	0	1	1	0	0	0	0							0
H0171	1	1	12	17	55	170	1		0	1	1	1	2	1	1	3										0
H0172	2	1	12	16	42	155	1		0	1	1	1	3	4		2	1	0	1	0	0					1	1	1	0	0	0	0	1	1	0	0	0	0	0	0
H0173	2	1	12	17	52	157	1		0	2	1	2	2	3	3	4	1	0	1	0	1	1	1	0	0	1	0	1	0	1	0	0	0
H0174	1	1	12	17	55	160	1		0	1	1	2	1	1	4	2	0	0	1	0	1	1	0	0	0	1	1	0	0	0	0	0	0
H0175	1	1	13	16	69	169	1		0	1	1	1	3	4	4	3	1	0	1	0	1	1	0	0	0	0							0
H0176	1	1	12	17	77	177	1		0	1	1	1	1	2	4	4	1	0	1	0	1	1	0	1	0	1	1	0	0	0	0	0	0
H0177	2	1	12	17	53	160	1		0	1	1	3	3	1	3	3	0	0		1	0	1	1	1	0	1	0	1	0	1	0	0	0
H0178	2	1	12	17	50	165.5	1		0	1	1	1	3	3	3	2	1	0	1	0	0					1	0	1	0	1	0	0	0
H0179	2	1	12	16	65	156	1		0	1	1	1	2	4		3	1	0	1	0	1	1	0	0	0	1	0	1	0	0	0	0	0
H0180	1	1	12		68	170	1		0	1	1	1		4		2	1	0	1	0	1	1	0	0	0	1	1	0	0	0	0	0	0
H0181	2	1	12	16	51	158	1		0	1	1	2	2	2	5	2	0	0	1	0	1	1	0	0	0	1	1	0	0	0	0	0
H0182	2	1	12	17	52	167	1		0	1	1	1	2	2	3	1	1	0	1	0	0	0	0	0	0	0							0
H0183	1	1	12	17	78	180	1		0	1	1	1	2	2	1	2	0	0	1	0	1	1	1	1	0	1	0	1	0	0	0	0	0
H0184	2	1	12	16	40	156	1		0	1	1	3	2	2	3	3	1	0	1	0	1	1	1	1	0	1	1	0	0	0	0	1	0
H0185	1	1	11	15	78	178	1		0	1	1	2	2	1	1	3	1	0	0	0	1	1	1	1	0	1	1	1	0	0	1	0	1	1	0	0	0	0	0	0
H0186	2	1	11	15	44	153	1		0	1	1	1	3	4	1	2	1	0	1	0	1	0	1	0	0	0							0
H0187	2	1	12	16	50	157	1		0	1	1	2	3	2	1	3	1	0	1	0	1	1	0	0	0	1	1	0	0	0	0	0	0
H0188	2	1	12	17	40	150	1		0	1	1	1	4	4	4	4	0	0	1	0	1	1	0	0	0	0							0
H0189	1	1	12	16	75	181	1		0	1	1	1	4	3		3	1	0	1	0	1	1	1	1	0	1	1	0	0	0	0	0	0
H0190	1	1	12	17	70	176	1		0	2	1	5	3	2		2	0	0	1	0	1	1	0	0	0	1	1	0	0	0	0	0	0
H0191	1	1	12	16	42	160	1		0	1	1	2	4	4	1	3	1	0	0	0	1	1	0	0	0	1	1	0	0	0	0	0	0
H0192	1	1	12	17	50	169	1		0	1	1	2	4	2	3	2	1	0	1	0	1	1	0	0	0	1	1	0	0	0	0	0	0
H0193	2	1	12	16	93	160	1		0	1	1	2	1	2	3	3	1	0	1	0	1	1	1	1	0								1	1	0	0	0	1	0	0
H0194	2	1	12	16	61	173	1		0	1	1	1	4	3	3	2	1	0	1	0	1	1	0	0	0	1	0	1	0	0	0	0	0
H0195	1	1	12	16	45	163	1		0	1	1	1	2	3	1	3	1	0	1	0	1	1	0	0	0	0							0
H0196	1	1	12		60	183	1		0	1	1	1	4	2	3	2	0	0	1	0	1	1	0	0	0	1	0	0	0	0	1	0	0
H0197	2	1	12	16	46	160	1		0	2	1	2	2	2	1	2	0	0	1	0	1	1	1	1	0	1	1	0	0	0	0	0	1	1	1	0	0	0	0	0
H0198	2	1	12	17	50	156	1		0	1	1	1	3	2	3	4	1	0	1	0	1	1	1	0	0	1	1	1	0	0	0	0	0
H0199	2	1	12	16	50	158	1		0	1	1	1	2	2	4	4	0	0	1	1	1	1	0	0	0	1	1	0	0	0	0	0	0
H0200	1	1	11	15	70	169	1		0	1	1	1	2	4	3	3	1	0	0	0	1	1	1	0	0	1	0	0	0	1	0	0	0
H0201	1	1	11		42	165	1		0	1	1	3	2	3		4	0	0	1	0	1	1	1	0	0	1	0	0	0	0	1	0	0
H0202	2	1	11	15	55	158	1		0	1	1	1	3		4	4	1	0	1	0	1	1	0	0	0	1	1	1	0	0	1	0	0
H0203	2	1	11	16	55	167	1		0	1	1	1	4	2		3	1	0	1	0	0					0							0
H0204	1	1	12	16	56	177	1		0	1	1	1	3	3	3	4	1	0	1	0	1	1	1	1	0	1	0	1	0	0	0	0	0
H0205	1	1	12	17	57	167	1		0	1	1	2	4	2	1	3	1	0	1	0	1	1	1	1	0	1	0	0	0	0	1	0	0
H0206	1	1	12	16	50	165	1		0	1	1	1	4	3	1	3	1	0	1	0	1	1	1	1	0	1	0	0	0	0	1	0	0
H0207	1	1	12	16	55	175	1		0	1	1	1	2	1		1	1	0	1	0	1	1	0	0	0	1	0	1	0	0	0	0	0
H0208	1	1	12	16	55	160	1		0	1	1	1	3	2	3	4	1	0	1	0	1	1	1	1	0	1							0
H0209	2	1	12	16	30	142	1		0	1	1	2	3	1	1	2	1	0	1	0	1	1	1	0	0	1	1	1	0	0	0	0	0
H0210	2	1	12	15	47	147	1		0	1	1	1	4	2	3	2	1	0	1	0	1	1	1	1	0	1	0	1	0	0	0	0	0
H0211	2	1	12	16	50	165	1		0	1	1	1	4	2	3	3	1	0	1	0	1	1	0	0	0	0							0
H0212	2	1	12	16	59	158	1		0	1	1	2	2	1		2	1	0	1	0	0					1	0	1	0	0	0	0	0
H0213	2	1	12	16	43	153	1		0	1	1	1	4	2	3	2	0	0	1	0	1	1	0	1	0	1	0	1	0	1	0	0	0
H0214	2	1	12	15	39	155	1		0	1	1	1	2	3	3	4	1	0	1	1	1	1	0	0	0	1	1	0	0	0	0	0	0
H0215	2	1	11	16	41	150	1		0	1	1	2	2	2	3	2	1	0	1	1	1	1	0	0	0	1	0	0	0	0	1	0	0
H0216	2	1	11	15	44	163	1		0	1	1	2	3	4		4	0	0	1	0	0					1	1	0	0	0	1	0
H0217	1	1	11	15	45	170	1		0	1	1	1	4	4		4	1	0	1	0	1	1	0	1	0	1	1	1	0	0	0	0	0
H0218	2	1	11	15	39	150	1		0	1	1	1	4	2		3	0	0	1	0	1	1	0	0	0	0							0
H0219	2	1	11	15	63	156	1		0	1	2	1	3	4	3	3	1	0	1	1	1	1	0	0	0	1	1						0
H0220	1	1	12	16	70	172	1		0	1	1	5	2	1	4	2	0	0	1	0	1	1	0	0	0	1	1	0	0	0	0	0	0
H0221	2	1	12	16	38	157	1		0	1	1	1	4	3		3	1	0	1	0	1	1	1	1	0	1	1	1	0	1	0	0	1	1	1	0	0	0	0	0
H0222	1	1	12	17	63	175	1		0	1		1	2	2	4	3	0	0	1	0	1	1	0	0	0	1	0	1	0	0	0	0	0
H0223	2	1	12	16	53	157	1		0	2	1	1	2	2	1	4	0	0	1	0	1	1	0	1	0	1	0	1	0	0	0	0	0
H0224	1	1	12	17	100	190	1		0	1	1	1	1	1		4	1	1	1	1	1	1	1	1	0	0							0
H0225	1	1	12	17	95	170	1		0	1	1	1	1	2		4	1	0	1	0	1	1	1	1	1	1	1	0	0	0	0	0	0
H0226	2	1	12	17	47.5	158	1		0	1	1	1	4	2		3	1	0	1	0	1	1	1	1	0	1	0	0	0	1	0	0	0
H0227	2	1	12	16	57	157	1		0	1	1	1	4	3	4	2	1	0	1	0	1	1	0	0	0	1	1	1	0	0	0	0	0
H0228	2	1	12	16	38	151	1		0	1	1	1	4	4	3	4	0	0	1	0	1	1	0	0	0	1	1	0	0	0	0	0	0
H0229	2	1	12	16	58	160	1		0	1	2	1	2	2		4	0	0	1	0	1	1	0	0	0	1	0	1	0	0	0	0	0
H0230	2	1	12	16	51	160	1		0	1	1	1	2	2	4	3	0	1	1	0	1	1	0	1	0	1	0	1	0	1	0	0	0
H0231	1	1	12	16	63	168	1		0	1	1	2	3	3		2	1	1	1	0	1	1	0	0	0	1	0	0	0	0	1	0	0
H0232	1	1	12	16	65	172	1		0	1	2	1	2	4	3	2	1	0	1	1	0				0	1	1	1	1	0	1	0	1	1	0	0	0	0	0	0
H0233	2	1	12	16	60	173	1		0	1	1	1	3	4		3	0	0	1	1	1	1	1	0	0	1	1	0	1	0	1	0	1	1	0	0	0	1	0	0
H0234	1	1	12	16	62	180	1		0	1	1	1	4	2		3	1	0	1	0	1	1	1	1	0	1	1	0	0	0	0	0	0
H0235	2	1	12	16	50	163	1		0	1	1	2	2	2	4	2	1	0	1	0	1	1	0	0	0	0							0
H0236	1	1	12	16	71	173	1		0	1	1	1	3	1	4	2	0	0	1	0	0					1	1	0	0	0	0	0	0
H0237	1	1	12	17	65	170	1		0	1	1	1	2	2	4	2	1	0	1	0	0					0							0
H0238	1	1	12	17	41	167	1		0	1	1	1	4	2		2	1	0	0	0	0					1	0	1	0	1	0	0	0
H0239	2	1	12	17	50	159	1		0	1	1	1	4	3	3	2	1	0	1	0	1	1	0	0	0	1	0	1	0	1	1	0	0
H0240	1	1	12	17	56	173	1		0	1	1	1	4	3		4	1	0	1	0	1	1	1	1	1	1	0	0	0	1	1	0	1	0	0	1	0	0	0	0
H0241	2	1	12	16	50	155	1		0	1	1	1	2	2		4	0	1	1	0	1	1	1	0	1	1	1	0	1	0	0	1	1	1	0	0	0	0	0	1
H0242	2	1	12	16	73	172	1		0	1	1	1	4	3	3	4	0	0	1	0	1	1	0	0	0	1	1	1	0	1	0	0	0
H0243	2	1	12	16	40	165	1		0	1	1	1	4	2		1	1	0	1	0	0					0							1
H0244	2	1	12	17	56	152	1		0	1	1	1	3	1	3	4	0	0	1	0	1	1	1	1	0	1	1	1	0	0	0	0	0
H0245	2	1	12	17	40	150	1		0	1	1	1	2	1		3	1	0	1	0	1	1	0	0	0	0							0
H0246	2	1	12	17	45	162	1		0	1	1	1	4	1		3	1	0	1	0	1	1	0	0	0	0							0
H0247	2	1	12	17	60	159	1		0	1	1	1	4	1		3	1	0	1	0	1	1	0	0	0	0							0
H0248	2	1	12	16	40	150	1		0	1	1	1	4	3	4	2	0	0	1	0	1	1	0	0	0	0							0
H0249	2	1	12	16	53	160	1		0	1	1	1	3	2	3	4	1	0	1	0	1	1	0	0	0	0							0
H0250	2	1	12	16	63	158	1		0	1	1	1	2	3		3	1	0	1	0	1	1	1	1	0	1	1	1	0	1	0	0	0
H0251	2	1	12	16	44	165	1		0	1	1	1	3	2	3	4	0	0	1	0	1	1	1	0	0	1	0	1	0	0	0	0	0
H0252	1	1	12	16	57	162	1		0	1	1	1	2	3	1	2	0	0	1	0	1	1	0	0	0	1	0	0	0	0	1	0	0
H0253	1	1	12	16	100	180	1		0	1	1	1	2	3	4	1	0	0	1	0	1	1	0	0	0	1	1	0	0	0	0	0	0
H0254	1	1	12	17	62	175	1		0	1	1	1	2	4	1	2	0	0	1	0	0					0							0
H0255	2	1	12	16	41	162	1		0	1	1	1	3	1	3	4	1	0	1	0	1	1	0	1	0	0							0
H0256	1	1	12	16	60	185	1		0	1	1	1	3	4		2	0	0	1	1	1	1	0	0	0	1	1	0	0	0	0	0	0
H0257	1	1	12	16	50	160	1		0	1	1	1	2	2		4	1	0	1	0	1	1	0	0	0	1	1	0	0	0	0	0	0
H0258	1	1	12	16	48	168	1		0	1	1	3	3	1	4	4	0	0	1	0	0					1	0	0	1	0	0	0	0
H0259	1	1	12	16	55	172	1		0	1	1	1	3	2	4	4	1	0	1	0	1	1	0	0	0	1	1	0	0	0	0	0	0
H0260	2	1	13	17	50	163	1		0	1	1	1	2	2	3	2	1	0	1	0	1	1	1	1	0	1	0	1	0	1	1	0	1	1	0	0	0	0	0	0
H0261	1	1	13	17	55	173	1		0	1	1	1	2	2	1	3	0	0	1	0	1	1	1	1	0	1	1	1	0	0	0	0	0
H0262	2	1	13	18	45	147	1		0	1	1	1	4	4		4	0	0	1	0	1	1	0	0	0	1	1	1	0	0	0	0	0
H0263	2	1	13	17	42	154	1		0	1	1	1	1	2	1	4	0	0	1	0	1	1	1	0	0	1	1	0	0	0	0	0	0
H0264	2	1	13	18	53	162	1		0	1	1	1	2	3	1	2	1	0	1	0	1	1	1	0	0	1	0	1	0	1	0	0	0
H0265	2	1	13	17	49	159	1		0	1	1	1	2	3	5	2	1	0	1	0	1	1	0	1	0	1	0	1	0	0	0	0	0
H0266	2	1	12	16	55	163	1		0	1	1	1	2	2	3	2	1	0	1	0	1	1	1	1	0	1	0	1	0	0	0	0	0
H0267	1	1	12	17	50	166	1		0	1	1	2	1	2	4	4	1	0	1	0	0	0	0	0	0	0							0
H0268	2	1	12	16	45	151	1		0	1	1	3	3	4		2	1	0	1	1	1	1	0	1	0	1	1	0	0	0	0	0	0
H0269	2	1	12	16	68	156	1		0	1	1	1	3	2		3	0	0	1	1	1	1	1	1	0	0							0
H0270	2	1	12	17		158	1		0	1	1	2	3	1		3	1	0	1	0	1	1	1	1	0	1	0	0	0	0	0	0	0
H0271	2	1	12	16	46	161	1		0	1	1	2	2	2	3	3	1	0	1	0	1	1	1	0	0	0							0
H0272	2	1	12	17	75	159	1		0	1	1	1	1	2	3	2	1	0	1	0	1	1	0	0	0	1	0	0	0	0	0	1	0
H0273	2	1	12	17	52	152	1		0	1	1	1	4	2	3	2	0	0	1	0	1	1	0	0	0	1	1	0	0	0	0	0	0
H0274	2	1	12	16	37	148	1		0	1	1	1	4	3	1	2	1	0	1	0	0					1	1	0	0	0	0	0	0
H0275	2	1	13	17	40	160	1		0	1	1	1	3	3	3	3	1	0	1	0	1	1	1	0	0	1	0	0	0	0	1	0	0
H0276	2	1	11	14	58	156	1		0	1	1	1	3	2		1	1	0	1	0	0					0							0
H0277	2	1	11	16	50	159	1		0	1		1	4	2		2	0	0	1	0	1	1	1	0	0	1	0	0	0	0	1	0	0
H0278	1	1	11	16	59	170	1		0	1	1	1	4	4	4	2	0	0	1	0	1	1	0	1	0	0							0
H0279	1	1	11	15	57	178	1		0	1	1	1	2	3		4	1	0	1	0	1	1	0	0	0	1	0	1	0	1	1	0	0
H0280	1	1	11	16	67	181	1		0		1	1	4	2		4	1	0	1	0	1	1	0	0	0	1	0	1	0	1	1	0	0
H0281	1	1	11	15	51	167	1		0	1	1	3	2	2	3	2	1	0	1	0	1	1	1	1	0	1	0	1	0	0	0	0	0
H0282	1	1	11	15	55	170	1		0	1	1	1	3	4	4	4	1	0	1	0	1	1	0	1	0	1	0	0	0	0	0	1	0
H0283	1	1	11	15	65	174	1		0	1	1	1	4	4	4	4	1	0	1	0	1	1	0	1	0	1	0	1	0	0	0	0	0
H0284	1	1	11	16	60	174	1		0	1	1	2	2	2		4	1	0	1	0	1	1	0	0	0	1	0	1	0	0	0	0	0
H0285	2	1	11	16	50	156	1		0	1	1	1	3	1	5	3	1	0	1	0	1	1	1	1	0	1	0	1	0	0	1	1	0
H0286	2	1	11	15	45	163	1		0	1	1	1	2	4	3	3	1	0	0	0	1	1	0	0	0	1	0	1	0	1	1	0	0
H0287	2	1	11	16	48	154	1		0	1	1	3	3	2		4	1	0	1	0	1	1	1	0	0	0							0
H0288	1	1	11	15	44		1		0	1	1	1	1	1	1	4	0	0	1	0	1	1	0	0	0	0							0
H0289	2	1	11	15	50	155	1		0	1	1	1	1	3	3	4	1	0	1	0	1	1	1	1	0	1	0	1	0	0	0	0	1	0	1	1	0	0	1	0
H0290	2	1	12	16	49	161	1		0	1	1	2	2	2		3	1	0	1	0	1	1	0	1	0	1	0	0	0	1	0	0	0
H0291	2	1	12	16	80	165	1		0	1	1	1	4	4	3	4	0	0	1	1	1	1	1	0	0	1	1	0	0	0	0	0	0
H0292	1	1	12	17	61	181	1		0	1	1	2	3	1		1	1	1	0	1	1	1	1	0	1	1	0	1	0	0	1	0	0
H0293	2	1	12	16	50	165	1		0	1	1	1	2	2	4	2	1	0	1	0	0					0							0
H0294	1	1	12	17	62	173	1		0	1	1	1	2	1	1	4	0	0	1	0	0					1	1	1	0	0	0	0	1	1	0	0	0	0	0	0
H0295	1	1	12	17	57	170	1		0	1	1	2	4	2	4	3	1	0	1	0	1	1	1	1	0	1	1	0	0	1	0	0	0
H0296	1	1	12	16	54	173	1		0	1	1	1	2	1	4	2	1	0	1	0	0					0							0
H0297	2	1	12	16	41	161	1		0	1	1	2	3	2	1	3	1	0	1	0	1	1	0	0	0	0							0
H0298	1	1	12	16	50	170	1		0	1	1	1	2	2		3	1	0	1	0	1	1	0	0	0	0							0
H0299	1	1	12	16	41	160	1		0	1	1	1	1	3	4	4	1	0	1	0	1	1	0	0	0	1	1	0	0	0	0	0	0
H0300	1	1	12	16	54	176	1		0	1	1	3	3	3	4	2	1	0	1	0	1	1	1	0	0	1	0	1	0	1	0	0	0
H0301	1	1	12	16	65	165	1		0	1	1	1	4	2	3	2	1	0	0	0	0					0							0
H0302	1	1	12	16	45	182	1		0	1	1	1	4	3	3	4	0	0	1	0	1	1	1	1	0	0							0
H0303	2	1	12	17	56	160	1		0	1	1	1	4	2		1	1	0	1	0	0	0	0	0	0	0							0
H0304	2	1	12	17	86	165	1		0	1	1	1	2	1	1	2	0	0	1	0	1	1	1	1	0	1	1	1	0	0	0	0	0
H0305	2	1	12	16	45	165	1		0	1	1	1	4	4	4	2	1	0	1	0	1	1	0	0	0	1	0	0	0	0	0	1	0
H0306	2	1	12	16	43	157	1		0	1	1	1	4	2	4	2	1	0	1	0	1	1	0	0	0	0							0
H0307	2	1	12	16	90	167	1		0	1	1	1	2	2	1	2	1	0	1	0	1	1	1	1	0	1	1	1	0	0	0	0	0
H0308	2	1	12	16	63	159	1		0	1	1	1	4	2		3	1	0	1	0	1	1	0	0	0	1	0	1	0	0	0	0	0
H0309	2	1	12	16	42	160	1		0	1	1	1	4	2		4	0	0	1	0	1	1	0	0	0	1	1	0	0	0	0	0	0
H0310	2	1	12	17	85	163	1		1	1	1	1	4	3	3	4	0	0	1	0	1	1	1	1	0	1	0	0	0	0	0	0	0
H0311	2	1	12	16	42	158	1		0	1	1	1	4	4	3	4	0	0	1	0	1	1	1	1	0	0							0
H0312	2	1	12	16	56	157	1		0	1	1	1	4	1	3	3	1	0	1	0	0					0							0
H0313	2	1	12	16	45	163	1		0	1	1	1	2	2	4	3	1	0	1	0	1	1	1	0	0	1	0	0	0	0	1	0	0
H0314	2	1	12	16	57	158	1		1	1	1	1	2	3	3	4	1	0	1	0	1	1	1	1	0	1	1	1	0	0	0	0	1	1	1	0	0	0	0	0
H0315	2	1	12	16	46	157	1		0	1	1	2	2	2	3	2	1	0	1	0	1	1	0	0	0	1	0	0	0	0	1	1	0
H0316	1	1	12	16	58	174	1		0	2	1	1	2	2	3	2	1	0	1	0	1	1	0	1	0	1	1	0	0	0	0	0	0
H0317	1	1	12	16	40	171	1		0	1	1	1	4	4		4	1	0	1	0	1	1	0	0	0	1	0	0	0	0	0	1	0
H0318	1	1	12	17	60	170	1		0	1	1	1	4	4		4	1	0	1	0	0					1	1	0	0	0	0	0	0
H0319	2	1	12	16	38		1		1	1	1	2	4	4		4	1	0	1	0	1	1	0	0	0	1	1	0	0	0	0	0	0
H0320	1	1	12	17	78	172	1		0	1	1	1	3	4		3	1	0	0	0	1	1	0	0	0	1	1	0	0	0	0	0	0
H0321	2	1	12	16	46	160	1		1	1	1	3	1	3		2	0	0	1	0	1	1	0	0	0	1	0	1	0	0	0	0	1	1	0	0	0	0	0	0
H0322	1	1	12	17	64	175	1			1	1	1	2	2	4	2	0	0	1	0	1	1	0	0	0	1	0	1	0	0	0	0	0
H0323	2	1	12	17	55	168	1		0	1	1	2	4	2	4	3	1	0	1	0	0					1	1	0	0	0	0	0	0
H0324	2	1	12	17	75	167	1		0	1	1	2	3	2	5	3	1	0	1	1	1	1	0	0	0	1	0	1	0	1	1	0	0
H0325	1	1	12	16	45	168	1		0	1	1	1	2	3	4	1	1	0	1	0	1	1	0	0	0	0							0
H0326	1	1	12	17	59	180	1		0	1	1	1	2	2	1	1	0	0	1	0	1	1	1	1	0	0							0
H0327	2	1	12	17	46	153	1		0	1	1	1	4	3	5	4	0	0	1	0	1	1	1	1	0	1	0	0	0	0	1	0	0
H0328	2	1	12	16	49	164	1		0	1	1	1	4	4	4	3	1	0	1	0	1	1	0	0	0	1	0	0	0	0	1	0	0
H0329	1	1	12	16	45	165	1		0	1	4	1	2	2	1	2	1	0	1	0	1	1	0	0	0	1	1	1	0	0	0	0	0
H0330	1	1	13	17	60	165	1		0	2	1	1	2	1	1	2	1	0	1	0	1	1	1	0	0	1	0	1	0	0	0	0	0
H0331	2	1	11	15	45	165	1		0	2	1	1	3	3	3	4	1	0	1	0	0					1	0	1	0	1	0	0	0
H0332	1	1	11	15	51	167	1		0	1	1	1	2	4	4	2	0	0	1	0	0					0							0
H0333	1	1	11	15	80	177	1		0	1	1	1	4	4		3	1	0	1	0	1	1	0	0	0	1	1	0	0	0	0	0	0
H0334	1	1	12	16	50	167.5	1		0	1	1	1	3	3	1	1	0	0	1	0	1	1	0	0	0	1	1	0	0	0	0	0	0
H0335	2	1	11	15	51	171	1		0	1	1	2	3	1	1	3	1	0	1	0	1	1	0	0	0	1	1	0	0	0	0	0	0
H0336	2	1	11	15	57	162	1		0	1	1	1	2	2		3	1	0	1	0	1	1	1	1	0	1	0	1	0	1	1	0	1	0	1	0	0	1	1	0
H0337	2	1	11	15	45	160	1		0	1	1	3	4	2	4	2	1	0	1	0	1	1	0	0	0	1	1	0	0	0	0	0	0
H0338	1	1	11	16	57	173	1		0	1	1	2	2	2	4	4	1	0	1	0	1	1	1	1	0	1	1	0	0	0	0	0
H0339	2	1	11	16	47	160	1		1	1	1	3	3	3	4	3	1	0	1	0	1	1	0	0	0	1	1	1	0	0	0	0	0
H0340	2	1	12	17	43	159	1		0	1	1	2	2	2	5	4	0	0	1	0	1	1	0	0	0	1	0	1	0	0	0	0	0
H0341	2	1	11	15	54.5	165	1		1	1	1	2	2	1	1	3	1	0	1	0	0					1	1	1	0	0	0	0	0
H0342	2	1	11	14	34	144	1			1	1	1	3	3	1	2	1	0	1	0	0					0							0
H0343	2	1	11	15	48	153	1		1	1	1	1	4	2	4	2	1	0	1	0	1	1	0	0	0	0							0
H0344	2	1	11	16	45	162	1		0	1	1	1	3	2	4	3	1	0	1	0	1	1	0	0	0	0							0
H0345	2	1	11	15	52	162	1		0		1	1	3	2		2	1	0	1	0	1	1	0	0	0	0							0
H0346	2	1	13	17	45	162	1		0	1	1	2	4	3	5	4	1	0	1	0	1	1	0	0	0	1	0	1	0	0	0	0	0
H0347	2	1	12	16	45	160	1		0	1	1	3	2	3	4	4	1	0	1	0	1	1	1	0	0	1	1	1	0	0	1	0	1	1	0	0	0	1	0	0
H0348	1	1	12	16			1		0	1	1	1	3	4		4	0	0	1	0	1	1	0	0	0	0							0
H0349	1	1	12	17	64	170	1		1	1	1	1	4	2	1	1	1	0	1	0	0					1	0	1	0	1	0	0	0
H0350	2	1	12	17	65	155	1		0	1	1	2	2	2	4	4	1	0	1	0	1	1	0	0	0	0							0
H0351	2	1	12	17	65	154	1		0	2	1	3	3	3	4	4	0	0	1	0	1	1	0	0	0	1	0	1	0	0	0	0	0
H0352	2	1	12	16	47	157	1		0	1	1	1	3	2	3	2	0	0	1	0	1	1	0	0	0	0							0
H0353	2	1	12	16	45	160	1		1	1	1	3	4	3	4	4	0	0	1	0	1	1	1	0	0	1	0	1	0	0	0	0	0
H0354	2	1	12	16	52	152	1		0	2	1	2	1	2		2	1	0	1	0	1	1	1	0	0	1	0	1	0	0	0	0	1	0	0	1	0	1	0	0
H0355	1	1	12	16	46	165	1		0	1	1	1	3	3	4	2	0	0	1	0	1	1	1	0	0	1	1	0	0	0	0	0	0
H0356	1	1	12	17	80	180	1		0	1	1	1	4	3	4	4	0	0	1	0	1	1	0	0	0	1	1	0	0	0	0	0	0
H0357	2	1	12	16	55	164	1		0	1	1	2	3	2	1	3	0	0	1	0	1	1	1	0	0	1	1	0	0	0	0	0	0
H0358	2	1	12	16	47	164	1		1	1	1	1	3	2	4	4	0	0	1	0	1	1	0	0	0	1	0	1	0	0	0	0	1	1	0	0	0	0	0	0
H0359	2	1	12	16	58	168	1		0	1	1	2	3	3	3	2	1	0	1	0	1	1	0	1	0	1	1	0	0	0	0	0	1	1	0	0	0	0	0	0
H0360	2	1	12	16	52	167	1		0	1	1	1	4	2	3	3	1	0	1	0	1	1	0	0	0	0							0
H0361	2	1	12	16	49	163	1		0	1	1	2	2	3		4	1	0	1	0	1	1	1	1	0	1	0	1	0	0	0	0	1	1	0	0	0	0	1	0
H0362	2	1	12	17	59	164	1		0		1	1	1	4	5	3	0	0	1	0	1	1	1	0	0	1	0	1	0	0	0	0	1	1	1	0	0	0	0	0
H0363	2	1	12	16	45	161	1		1	1	1	1	4	1	4	3	1	0	1	0	1	1	0	1	0	1	1	1	0	1	0	0	1	1	1	1	0	1	1	0
H0364	2	1	12	16	40	153	1		0	1	1	1	4	1	1	3	0	0	1	0	1	1	0	0	0	1	0	1	0	0	0	0	0
H0365	1	1	13	17	54	173	1		0	1	1	2	4	1	4	3	1	0	1	0	1	1	0	1	0	0							0
H0366	2	1	13	18	50	159	1		0	1	1	1	4	4	4	4	1	0	1	0	1	1	0	0	0	1	1	0	0	1	0	0	0
H0367	2	1	13	17	57	170	1		0	1	1	1	4	2	1	3	1	0	1	0	0					1	1	0	0	1	0	0	0
H0368	1	1	13	18	65	177	1		1	1	1	4	2	4	3	3	0	0	1	0	1	1	0	0	0	1	1	0	0	0	0	0	0
H0369	1	1	13	17	60	166	1		0	1	1	3	2	2	4	3	1	0	1	0	1	1	0	0	0	0							0
H0370	1	1	13	18	50	163	1		0	1	1	2	3	1	3	2	1	0	1	0	1	1	0	0	0	1	1	0	0	0	0	0
H0371	2	1	13	17	43	160	1		0	1	1	1	2	2	5	2	1	0	1	0	1	1	0	0	0	1	1	1	0	0	0	0	0
H0372	2	1	13	18	58	167	1		0	1	1	1	3	2	1	3	1	0	1	0	0					1	1	1	0	0	0	0	0
H0373	2	1	13	17	49	160	1			1	1	1	3	4	1	3	1	0	1	0	0					1	1	1	0	1	0	0	0
H0374	2	1	13	17	63	170	1		0	1	1	1	4	2		2	0	0	1	0	0					1	1	0	0	0	0	0	0
H0375	2	1	11	15	45		1		0	1	1	1	2	3		3	0	0	1	0	1	1	1	1	0	1	1	0	0	0	0	0	0
H0376	2	1	11	15	49	163	1		0	1	1	2	2	1		4	0	0	1	0	1	1	0	0	0	1	1	0	0	0	0	0	1	1	0	0	0	0	0	0
H0377	2	1	12	16	39	155	1		0	1	1	1	2	1		3	1	0	1	0	0					1	0	0	1	0	0	0	0
H0378	1	1	11	15	67	174	1		0	1	1	1	2	4	1	1	0	0	1	0	1	1	0	0	0	1	1	0	0	0	0	0	0
H0379	2	1	11	16	52	161	1		0	1	1	1	3	3	4	3	0	0	1	0	1	1	1	1	0	1	0	1	0	1	1	0	1	0	1	0	0	0	1	0
H0380	1	1	11	15	72.5	176	1		0	1	1	1	1	2	1	1	1	0	1	0	1	1	0	0	0	1	0	0	0	1	1	0	0
H0381	2	1	11	15	44	155	1		0	1	1	3	3	3	4	3	0	0	1	0	1	1	0	0	0	1	0	1	0	1	0	0	0
H0382	1	1	13	17	60	175	1		0	1	1	1	2	4	4	4	1	0	1	0	1	1	0	1	0	1	1	1	0	0	0	0	0
H0383	1	1	13	17	60	167	1		1	1	1	2	2	2	3	4	1	0	1	0	1	1	1	1	1								1	1	0	0	0	0	0	0
H0384	2	1	11	15	49	163	1		0	1	1	2	4	1	4	1	0	0	1	0	1	1	0	0	0	0							0
H0385	2	1	11	15	47	163	1		0	1	1	1	1	4		4	0	0	1	0	0					1	0	0	0	0	1	0	1	0	0	0	0	1	0	0
H0386	1	1	11	16	47	175	1		0	1	1	1	2	2		4	1	0	1	0	1	1	0	0	0	0							0
H0387	2	1	11	15	50	155	1		0	1	1	2	4	2	4	3	1	0	1	0	1	1	0	0	0	1	1	1	0	0	0	0	0
H0388	2	1	11	17	59	164	1		0	1	1	1	2	2	1	4	0	0	1	0	1	1	1	0	0	1	0	1	0	1	1	0	1	1	0	0	0	0	0	0
H0389	2	1	11	15	49	165	1		0	1	1	2	2	2	5	3	1	0	1	0	1	1	1	0	0	1	0	1	0	1	0	0	0
H0390	2	1	11	15	44	154	1		0	1	1	1	2	1	3	3	1	0	1	0	1	1	0	0	0	1	0	1	0	0	0	0	0
H0391	2	1	11	15	41	160	1		0	1	1	1	4	3	5	2	0	0	1	0	1	1	0	0	0								0
H0392	2	1	11	15	49	156	1		0	1	1	1	3	3	5	3	1	0	1	0	1	0	1	1	0	1	0	1	0	0	1	0	0
H0393	2	1	11	15	51	157	1		0	1	1	1	3	3	1	3	1	0	1	0	1	1	0	1	0								0
H0394	2	1	11	15	58	160	1		0	1	1	1	3	3	3	3	1	0	1	0	1	1	0	1	0	1							0
H0395	2	1	11	16	55	164	1		0	1	1	1	1	1	3	4	1	0	1	0	1	1	0	1	0	1	1	0	0	0	1	0	0
H0396	1	1	11	15	49	160	1		0	1	1	1	2	2	4	3	1	0	1	0	1	1	0	0	0	0							0
H0397	2	1	11	15	94.7	163	1		0	1	1	1	4	2	3	3	0	0	1	0	1	1	0	0	0	1	1	0	0	0	0	0	0
H0398	2	1	11	16	75	165	1		0	1	1	2	2	3	1	2	1	0	1	0	1	1	0	0	0	0							0
H0399	2	1	11	15	82	161	1		0	1	1	1	3	3		3	1	0	1	0	1	1	0	1	0	0							0
H0400	2	1	11	15	48	159	1		0	1	1	1	3	4	3	3	0	0	1	0	1	1	0	0	0	0							0
H0401	2	1	11	15	52	161	1		0	1	1	1	4	2		3	0	0	1	0	1	1	0	0	0	0							0
H0402	2	1	11	15	52	157	1		0	1	1	1	3	2		4	1	0	1	0	1	1	0	1	0	1	1	0	0	0	0	0	0
H0403	2	1	11	15	45	161	1		0	1	1	1	4	2		2	0	0	1	0	1	1	0	0	0	0							0
H0404	2	1	11	16	45	152	1		0	1	1	1	3	2	5	3	1	0	1	0	1	1	1	0	0	1	0	0	0	0	1	0	0
H0405	2	1	11	15	43	151	1		0	2	1	1	2	2	3	2	1	0	1	0	0					1	0	1	0	1	0	0	0
H0406	2	1	11	15	49	167	1		0	1	1	1	2	3	3	2	1	0	1	0	1	1	0	0	0	1	0	1	0	0	0	0	1	1	0	0	0	0	0	0
H0407	1	1	11	16	74	165	1		0	1	1	1	4	2	4	4	0	0	1	0	1	0	0	1	0	0
H0408	2	1	11	16			1		0	1	1	2	2	2	3	3	1	0	1	0	1	0	1	0	0	1	1	0	0	0	0	0	0
H0409	1	1	11	15	90	171	1		0	1	1	1	1	3	1	4	0	0	1	0	1	1	1	0	0	1	1	0	0	0	0	1	1	1	1	1	1	1	1
H0410	2	1	11	15	49	156	1		0	1	1	1	4	2		4	0	0	1	0	1	1	1	1	0	1	0	1	0	0	0	0	1	1	1	1	0	1	0	0
H0411	1	1	11	15	48	172	1		0	1	1	2	2	2	3	1	1	0	1	0	1	1	1	0	0	1	1	1	0	0	0	0	1	1	0	1	0	0	0	0
H0412	1	1	11	15	65	173	1		0	1	1	1	1	3	1	2	1	0	1	0	1	1	0	0	0	1	0	1	0	0	1	0	0
H0413	2	1	11	16			1		0	1	1	1	1	1	1	4	1	0	1	0	1	1	0	0	0	1	1	1	0	1	1	0	0
H0414	1	1	11	15	56	173	1		0	1	1	1	3	2	1	3	1	0	0	0	1	1	0	0	0	0							0
H0415	2	1	11	15	53	154	1		0	1	1	1	1	3	1	3	0	0	1	0	1	1	0	0	0	1	1	1	0	0	0	0	0
H0416	1	1	11	15	68	176	1		0	1	1	3		2	4	2	1	0	1	0	1	1	0	0	0	1	1	0	0	0	0	0	0
H0417	2	1	11	15	46	159	1		0	2	1	1	3	2	1	3	0	0	1	0						1	1	0	0	0	0	0	0
H0418	2	1	11	15	45	160	1		0	2	1	1	3	2	5	3	1	0	1	0	1	1	1	1	0	1	0	1	0	0	0	0	0
H0419	2	1	12	16	49	157	1		0	1	1	1	4	2	1	2	1	0	1	0	1	1	0	0	0	1	1	0	0	0	0	0	0
H0420	2	1	11	15	70	165	1		0	1	1	2	2	3		4	1	0	1	1	1	1	0	0	0	1	1	0	0	0	1	0	1	1	1	0	0	0	1	0
H0421	1	1	11	15	50	163	1		0	1	1	1	4	1	4	2	1	0	1	0	0					1	1	0	0	0	0	0	0
H0422	2	1	11	15	53	156	1		0	1	1	1	3	1	4	3	0	0	1	0	1	1	0	1	0	0							0
H0423	2	1	11	15	43	157	1		0	1	1	1	4	2		3	0	0	1	1	1	1	0	1	0	1	1	1	0	0	0	0	0
H0424	1	1	11	16	60	185	1		0	1	1	5	3	1	4	2	0	0	1	0	0					0							0
H0425	2	1	12	16	45	156.5	1		0	1	1	1	2	1	5	2	1	0	1	0	1	1	0	1	0	1	0	1	0	0	1	0	0
H0426	2	1	12	16	47.2	155	1		0	1	1	1	4	2	5	4	1	0	1	0	1	1	1	1	0	1	0	1	0	0	0	0	0
H0427	2	1	12	16	58	164	1		0	1	1	3	2	1	5	3	0	0	1	0	1	1	0	0	0	0							0
H0428	1	1	12	16	68	164	1		0	1	1	4	1	2		1	1	0	1	0	1	0	1	0	0	1	1	0	0	0	0	0	0
H0429	1	1	12	16	52	182	1		0	2	1	2	4	1	4	2	1	0	0	0	1	1	0	0	0	1	1	1	0	0	0	0	1	0	0	0	0	0	0	0
H0430	1	1	12	16	87	175	1		0	1	1	1	4	4	1	3	0	0	1	0	1	1	1	0	0	1	0	0	0	0	0	0	1	1	0	1	0	1	0	0
H0431	2	1	12	17	59	166	1		0	1	1	1	3	2	1	3	1	0	1	0	1	1	0	1	0	1	1	0	0	0	0	0	0
H0432	2	1	12	17	42	153	1		0	1	1	3	2	1	4	3	1	0	1	0	1	1	0	0	0	0							0
H0433	2	1	12	15	45	154	1		0	1	1	1	4	1		3	0	0	1	0	1	1	1	0	0	1	0	1	0	0	1	1	0
H0434	1	1	13	17	88	185	1		0	1	1	1	4	4	1	4	1	0	0	0	0					1	0	0	0	0	0	1	0
H0435	2	1	13	18	43	162	1		0	1	1	2	4	3		3	1	0	1	0	1	1	0	0	0	1	1	0	0	0	1	0	0
H0436	2	1	13	16	37	153	1		0	1	1	1	3	2		3	0	0	1	0	1	1	0	1	0	1	1	1	0	0	0	0	0
H0437	2	1	13	17	46	163	1		0	1	1	1	3	2	1	2	0	0	1	0	0					1	0	1	0	0	0	0	0
H0438	2	1	13	17	45	162	1		0	1	1	2	3	4	5	3	1	0	1	0	1	1	0	0	0	1	0	1	0	0	0	0	1	0	0	0	0	1	1	0
H0439	2	1	13	17	95	155	1		0	1	1	1	3	4	3	4	0	0	1	0	1	1	0	0	0	1	1	0	0	0	0	0	0
H0440	1	1	13	18	56	168	1		1	1	1	2	2	1	1	2	0	0	1	0	1	1	0	0	0	1	0	0	0	1	0	0
H0441	2	1	12	18	45	158	1		0	1	1	1	3	4	2	4	0	0	1	0	1	1	0	1	0	1	1	0	0	0	0	0	0
H0442	2	1	13	17	42	164	1		0	1	1	1	2	2	4	4	0	0	1	1	1	1	0	0	0	1	0	1	0	0	0	0	0
H0443	2	1	13	17	49	162	1		0	1	1	2	2	3		3	1	0	1	0	1	1	1	0	0	1	1	1	0	0	1	0	0
H0444	2	1	13	17	55	164	1		0	1	1	1	1	2	1	4	1	0	1	0	0					0
H0445	2	1	11	15	53	167	1		0	2	1	2	2	2	2	4	0	0	1	0	1	1	1	1	0	1	0	1	0	0	1		0
H0446	2	1	11	16	68	163	1		0	2	1	2	2	4	3	3	0	0	1	0	1	0	1	0	0	1	1	0	0	0	0	0	1	0	0	0	0	0	1	0
H0447	2	1	13	17	52	160	1		1	2	1	1	4	3		4	1	0	1	0	1	1	0	0	0	1	0	0	0	0	1	0	0
H0448	2	1	13	18	42	144	1		0	1	1	1	4	2	5	3	1	0	1	0	1	1	1	1	0	1	0	1	0	0	0	0	1	1	0	0	0	0	0	0
H0449	2	1	13	17	61	161	1		1	1	1	1	3	4		4	1	0	1	0	1	1	0	0	0	1	0	0	0	0	1	0	0
H0450	2	1	13	18	41	170	1		0	1	1	1	4	2	3	3	1	0	1	0	1	1	0	0	0	1	0	0	0	0	0	1	1	0	0	0	0	1	0	0
H0451	2	1	13	17	37	150	1		0	1	1	3	2	2	5	3	0	0	1	0	1	1	0	0	0	1	0	1	0	0	0	0	1	0	0	0	0	0	1	0
H0452	2	1	13	16	54	163	1		0	1	1	2	1	2	3	3	1	0	1	0	1	1	0	1	0	1	1	1	0	0	1	0	0
H0453	1	1	11	15	48	170	1		0	1	1	2	3	2	3	3	0	0	1	0	0					0							0
H0454	2	1	11	16	56	161	1		0	1	1	1	3	2		3	0	0	1	0	1	1	0	0	0	1	0	1	0	0	0	0	0
H0455	1	1	13	18	120	173	1		0	1	1	1	3	2	4	3	0	0	1	0	1	1	0	0	0	0							0
H0456	2	1	13	18	43	153	1		0	1	1	3	2	3	3	3	1	0	1	0	1	0	1	0	0	1	0	0	0	0	1	1	1	1	0	0	0	0	0	0
H0457	2	1	11	15	74.4	166	1		0	1	1	2	2	3		4	1	0	1	0	1	1	0	0	0	0							0
H0458	2	1	11	16	80	162	1		0	1	1	1	3	4	1	4	1	0	1	0	1	1	0	0	0	1	0	0	0	0	0	1	0
H0459	2	1	11	15	80	166	1		0	1	1	1	3	1	2	4	0	0	1	0	0					1	1	0	0	0	0	0	0
H0460	2	1	11	15	60	156	1		0	1	1	3	2	3	4	2	1	0	1	1	1	1	1	1	0	1	0	1	0	1	0	0	0	0	0	0	0	1	1	0
H0461	2	1	11	15	50	165	1		0	1	1	1	2	2	3	4	1	0	1	0	1	1	1	1	0	1	0	1	0	0	0	0	1	1	0	0	0	0	0	0
H0462	2	1	11	15	40	150	1		0	1	1	1	2	2		3	1	0	1	0	1	1	0	1	0	1	1	1	0	0	0	0	0
H0463	2	1	11	15	44	154	1		0	2	1	1	2	3	3	3	1	0	1	0	1	1	0	0	0	1	1	1	0	0	0	0	0
H0464	2	1	11	15	52	159	1		0	1	1	1	2	1	4	4	0	0	1	0	1	1	0	0	0	1	1	0	0	0	0	0	0
H0465	2	1	11	15	48	156	1		0	1	1	1	3	2	4	2	1	0	1	0	1	1	0	1	0	1	1	1	0	1	0	0	0
H0466	2	1	11	15	39	156	1		0	1	1	1	4	2	4	3	1	0	1	0	1	1	0	0	0	1	1	0	0	0	0	0	0
H0467	2	1	11	15	52	162	1		0	1	1	1	2	1	5	4	0	0	1	0	1	1	1	1	0	1	1	1	0	0	0	0	0
H0468	2	1	11	16	54	156	1		0	1	1	2	2	2	2	4	0	0	1	0	1	1	1	1	0	1	0	1	0	1	1	0	0
H0469	2	1	11	16	51	164	1		0	1	1	1	3	3	4	2	0	0	1	0	1	1	0	1	0	1	1	1	0	0	0	0	0
H0470	2	1	11	15	45	152	1		0	1	1	3	4	2	3	4	1	0	1	0	1	1	0	0	0	1	1	0	0	0	0	0	0
H0471	2	1	11	16	64	159	1		0	1	1	2	3	2	5	2	1	0	1	0	1	1	0	0	0	1	0	0	0	0	0	0	1	0	0	1	0	0	0	0
H0472	2	1	11	15	58	157	1		0	1	1	1	2	2	4	3	1	0	1	0	1	1	1	1	0	1	0	0	0	1	0	0	0
H0473	2	1	11	15	48	156	1		0	1	1	1	3	2	3	4	0	0	1	0	1	1	0	0	0	1	0	1	0	0	1	0	0
H0474	2	1	11	15	51	160	1		0	1	1	2	4	1	1	4	0	0	1	0	1	1	0	0	0	1	1	0	0	0	0	0	0
H0475	2	1	13	18	60	165	1		0	1	1	1	2	2	1	2	0	0	1	0	1	1	1	0	0	1	0	1	0	0	0	0	0
H0476	2	1	12	17	47	160	1		0	1	1	1	2	1	3	2	0	0	1	0	1	1	0	1	0	1	1	0	0	0	1	0	0
H0477	2	1	12	17	50	157	1		0	1	1	1	4	2	3	2	1	0	1	0	1	1	1	0	0	1	0	1	0	0	0	0	1	1	1	0	0	0	0	0
H0478	2	1	12	16	41	156	1		0	1	1	1	4	2	4	3	1	0	1	0	1	0	0	1	0	1	1	0	0	0	0	0	0
H0479	2	1	12	16	48	163	1		0	1	1	1	3	1	3	2	1	0	1	0	1	1	1	0	0	1	0	1	0	0	1	0	1	0	0	1	0	0	1	0
H0480	2	1	11	15	48	160	1		1	1	1	3	1	2	1	4	0	0	1	0	0					0							0
H0481	2	1	13	18	79	162	1		0	1	1	2	4	2	3	4	0	0	1	0	1	1	1	1	0	1	0	1	0	0	1	0	1	1	0	1	0	0	0	0
H0482	2	1	13	18	45	153	1		1	1	1	1	3	4	3	3	0	0	1	0	0					1	0	1	0	1	1	0	0
H0483	2	1	13	17	41	156	1		0	1	1	2	2	1	1	1	0	0	1	0	1	1	1	1	1	1	1	0	0	0	0	0	1	1	0	0	0	0	0	0
H0484	2	1	13	17	49	169	1		0	1	1	2	4	2	5	3	0	0	1	0	1	1	0	0	0	1	0	1	0	0	1	0	0
H0485	2	1	11	16	70	161	1		1	1	1	3	2	2		4	1	0	1	0	1	1	1	0	0	1	1	0	0	0	0	0	1	1	0	0	0	0	0	0
H0486	2	1	11	15	46	154	1		0	1	1	1	3	2	1	3	0	0	1	0	1	1	0	0	0	1	1	0	0	0	0	0	0
H0487	2	1	11	15	88	159	1		0	1	1	2	2	3	4	3	0	0	1	0	1	1	0	0	0	1	0	0	0	0	0	1	0
H0488	1	1	11	15	60	166	1		0	1	1	1	2	2	4	2	1	0	1	0	1	1	1	1	0	0							0
H0489	2	1	13	18	59	159	1		1	1	1	1	3	4	3	3	1	0	1	0	0					1	0	1	0	0	0	0	0
H0490	2	1	13	17	52	160	1		0	1	1	1	4	3		4	0	0	0	1	1	1	1	1	0	1	1	0	0	0	0	0	1	1	0	0	0	1	0	0
H0491	1	1	13	17	60	173	1		0	1	1	1	4	3	4	3	1	0	1	0	1	1	0	0	0	1	0	1	0	0	1	0	0
H0492	2	1	13	17	60	155	1		1	1	1	1	2	3	4	4	0	0	1	0	1	1	0	0	0	1	0	1	0	0	0	0	1	1	0	1	0	0	0	0
H0493	1	1	13	18	60	168	1		0	1	1	1	2	1		4	0	0	1	0	0					1	1	0	0	0	0	0	0
H0494	2	1	13	18	54	163	1		0	1	1	1	3	2	5	2	0	0	1	0	1	1	1	1	0	1	0	1	0	0	0	0	1	0	0	1	0	0	0	0
H0495	1	1	13	18	80	179	1		1	1	1	1	4	1		2	1	0	1	0	0					0							0
H0496	2	1	11	16	45	157	1		0	1	1	1	3	2	1	2	1	0	1	1	1	1	0	0	0	1	0	1	0	0	1	0	0
H0497	2	1	11	15	54	164	1		1	1	1	1	4	1		2	0	0	1	0	1	1	0	0	0	1	0	1	0	0	0	0	0
H0498	2	1	12	16	39	150	1		0	1	1	1	3	2	1	2	0	0	1	0	1	1	0	0	0	0							0
H0499	2	1	13	18	51	157	1		1	1	1	1	4	1		4	0	0	1	0	1	1	0	1	0	1	1	0	0	0	0	0	0
H0500	2	1	13	17	48	156	1		0	1	1	1	4	3	5	4	1	0	1	0	1	1	1	0	0	1	1	0	0	0	0	0	0
H0501	2	1	13	18	46	156	1		0	1	1	1	3	2	2	4	1	0	1	0	0					0							1	1	0	0	0	0	0	0
H0502	2	1	13	17	40	161	1		0	1	1	1	4	2		3	1	0	1	0	1	1	1	0	0	1	1	0	0	0	0	0	0	0	0	0	0	0	0	0
H0503	2	1	12	17	46	157	1		0	1	1	1	2	2		3	1	0	1	0	1	1	0	0	0	1	0	0	0	0	0	1	0
H0504	2	1	13	17	45	155	1		0	1	1	3	2	1	5	4	0	0	1	0	1	1	0	0	0	1	0	1	0	0	0	0	0
H0505	2	1	13	18	45	165	1		0	2	1	4	1	3		4	1	0	1	0	1	1	1	1	0	1	1	1	0	0	0	0	0
H0506	2	1	13	18	55	168	1		0	2	1	2	4	2	4	4	1	0	1	0	1	1	0	0	0	1	1	1	0	0	0	0	0
H0507	1	1	13	17	89	183	1		1	2	1	1	4	4	3	3	0	0	1	0	1	1	0	0	0	0							0
H0508	1	1	12	16	54	175	1		0	1	1	2	2	1	3	2	1	0	1	0	1	1	1	0	0	1	1	0	0	0	0	0	1	0	0	0	0	0	1	0
H0509	2	1	12	16	51.3	155	1		0	1	1	1	4	4	4	4	1	0	1	1	1	0	0	1	0	0							0
H0510	1	1	12	16	41	165	1		0	1	1	5	1	3	5	4	1	0	1	0	1	1	0	1	0	1	0	1	1	0	0	0	1	1	0	0	0	0	0	0
H0511	2	1	12	17	52	161	1		0	1	1	1	2	3	3	3	1	0	1	0	1	1	0	0	0	1	1	0	0	0	0	0	0
H0512	2	1	12	16	45	150	1		0	1	1	1	4	1	4	2	1	0	1	0	0					0							0
H0513	2	1	12	17	49	163	1		0		1	1	1	3	4	3	1	0	1	0	1	1	0	0	1	1	0	0	0	0	1	0	0
H0514	2	1	12	17	45	156	1		1	1	1	2	4	2	5	4	1	1	1	0	1	1	1	1	1	1	1	0	0	0	0	0	1	1	0	0	0	1	0	0
H0515	2	1	12	16	45	151	1		0	1	1	1	3	4	5	3	1	0	1	0	1	1	1	0	0	1	1	0	0	0	0	1	0
H0516	2	1	12	16	63.5	162	1		0	1	1	3	2	1	4	4	1	0	1	0	1	1	0	1	0	1	1	0	0	0	0	0	0
H0517	2	1	13	17	46	159	1		0	1	1	1	3	2	3	4	1	0	1	0	1	1	1	1	0	1	1	1	0	0	0	0	0
H0518	2	1	13	18	81	165	1		0	1	1	1	1	1		4	0	0	1	0	1	1	0	0	0	1	1	0	0	0	0	0	0
H0519	2	1	13	18	44	165	1		1	1	1	1	3	2	3	4	1	1	1	1	0					1	1	0	0	0	0	0	0
H0520	2	1	13	17	73	160	1		0	1	1	1	4	2	4	4	0	0	1	0	1	1	0	0	0	1	1	0	0	0	0	0
H0521	1	1	13	17	65	175	1		0	1	1	1	1	3	3	4	1	0	1	0	1	1	0	1	0								0
H0522	2	1	12	16	40	152	1		0	1	1	1	4	2	3	4	1	0	1	0	1	1	0	0	0	1	1	0	0	0	0	0	0
H0523	2	1	12	17	48	153	1		0	1	1	1	3	3	3	2	0	0	1	0	1	1	0	0	0	1	0	1	0	1	1	0	0
H0524	2	1	12	17	43	157	1		0	1	1	1	2	2	3	2	1	0	1	1	1	1	1	1	0	1	0	1	0	0	0	0	0
H0525	1	1	12	17	65	177	2			1	1	1	3	2	3	2	0	0	1	0	1	1	0	0	0	1	1	0	0	0	0	0	0
H0526	2	1	12	16	37	151	2		0	1	1	3	3	3	3	4	1	0	1	0	1	1	0	0	0	1	0	1	0	0	1	0	0
H0527	2	1	12	16	46	161	2		0	1	1	3	2	3	3	3	1	0	1	0	1	1	1	0	0	0							0
H0528	2	1	12	16		165	2		0	1	1	1	4	4	4	4	1	0	1	0	1	1	1	1	0	1	0	0	0	1	0	0	0
H0529	1	1	12	17	63	170	2		0	1	1	1	3	3	3	4	0	0	1	0	1	1	0	1	0	1	1	0	0	0	0	0	0
H0530	2	1	12	16	60	160	2		0	1	1	1	4	3	3	4	0	0	1	0	1	1	1	1	0	1	1	1	0	1	0	0	0
H0531	1	1	12	17	70	175	2		0	1	1	3	3	4	1	2	0	0	1	0	1	1	1	1	0	1	1	0	0	0	0	0	0
H0532	1	1	12	16	75	172	2		0	1	1	1	1	4	4	4	1	0	0	0	1	1	0	0	0	1	1	0	0	0	0	0	0
H0533	1	1	12	16	85	175	2		0	1	1	2	2	2		3	0	0	1	0	0					1	0	1	0	0	0	0	0
H0534	1	1	12	16	71	168	2		0	1	1	1	1	2	3	4	0	0	1	0	1	1	1	1	0	1
H0535	2	1	12	16	51	151	2		0	1	1	3	3	2	4	4	1	0	1	0	1	1	0	0	0	0							0
H0536	2	1	12	16	53	173	2		0	2	1	2	2	4		4	0	0	1	0	1	0	1	0	0	1	0	0	0	0	0	1	1	1	0	0	0	0	0	1
H0537	1	1	12	16	51	176	2		0	1	1	2	2	2	3	2	1	0	1	0	1	1	0	0	0	1	1	0	0	0	0	0	0
H0538	2	1	12	16	46	165	2		0	1	1	2	3	3	3	4	0	0	1	0	1	1	0	0	0	1	1	0	0	0	0	0	0
H0539	2	1	12	16	50	157	2		1	1	1	1	2	4		4	0	0	1	0	1	1	1	1	0	1	1	0	0	0	0	0	0
H0540	2	1	12	16	48	162	2		0	1	1	2	4	2	3	1	0	1	0	1	1	0	0	0	0	0							0
H0541	2	1	12	16	58	174	2		0	1	1	1	2	4	3	4	1	0	1	0	1	1	0	0	0	1	0	0	0	0	1	0	0
H0542	1	1	12	17	55	175	2		0	1	1	1	4	2		4										1	1	0	0	0	0	0	0
H0543	2	1	12	17	43	153	2		0	1	1	1	2	3		4	0	0	1	0	1	1	0	0	0	1	0	0	0	0	1	0	0
H0544	2	1	12	17	47	160	2		0	1	1	2	4	2	4	4	0	0	1	0	1	1	0	0	0	1	1	0	0	0	0	0	1	1	1	0	0	1	1	0
H0545	2	1	12	16	40	155	2		1	2	1	1	4	4	3	3	0	0	1	0	1	1	1	1	0	1	0	1	0	0	1	0	0
H0546	2	1	12	16	48	162	2		0	1	1	2	2	3	5	4	0	0	1	0	1	1	0	0	0	0							0
H0547	2	1	12	16	52	167	2		0	1	1	1	4	3		4	0	0	1	0	1	1	0	0	0	1	1	1	0	1	0	0	0
H0548	1	1	12	17	55	180	2		0	1	1	2	4	4	1	4	1	0	1	0	1	1	0	0	0	1	1	0	0	0	0	0	0
H0549	2	1	11	15	52	165	2		0	1	1	1	4	4		4	1	0	1	0	1	0	1	0	0	1	1	0	0	0	0	0	0
H0550	2	1	11	15	44	165	2		0	1	1	1	4	1	2	4	0	0	1	0	1	1	0	1	0	1	0	1	0	1	1	0	0
H0551	1	1	11	15	60.7	167	2		1	1	1	1	1	4	4	4	1	0	1	0	1	1	1	0	0	1	1	0	0	0	0	0	0
H0552	1	1	11	15	45	175	2		1	1	1	1	1	3	4	4	0	0	1	0	1	1	0	0	0	1	0	1	0	0	0	0	0
H0553	1	1	11	15	72	183	2		1	1	1	1	1	2	3	4	1	0	1	0	1	1	0	1	0	1	1	1	0	0	0	0	0
H0554	1	1	11	16	57	163	2		1	1	1	1	2	2	1	1	1	0	1	0	1	1	0	0	0	0							0
H0555	2	1	12	17	45	163	2		0	1	1	1	4	3	1	4	0	0	1	0	0					0							0
H0556	2	1	12	17	43	155	2		0	1	1	1	3	2	3	2	0	0	1	0	1	1	0	0	0	1	1	0	0	0	0	0	0
H0557	2	1	11	15	53	164	2		1	1	1	2	4	3	3	4	0	0	1	1	1	1	0	0	0	1	0	1	0	0	0	0	0
H0558	2	1	11	15	57	165	2		1	1	1	1	4	4		4	0	0	1	0	1	0	1	0	0	1	0	1	0	0	0	0	0
H0559	2	1	11	15	50	155	2		1	1	1	1	4	4		4	1	0	1	0	1	1	0	1	0	1	1	0	0	0	0	0	0
H0560	2	1	11	15	45	157	2		1	1	1	1	4	3	3	4	1	0	1	0	1	1	0	1	0	1	0	0	0	0	1	0	0
H0561	2	1	11	14	45	155	2		0	1	1	1	4	4		3	1	0	1	1	1	1	0	1	0	1	0	1	0	0	1	0	0
H0562	2	1	11	15	43	155	2		1	2	1	2	4	2	3	3	0	0	1	0	1	1	0	0	0	1	1	1	0	1	0	0	0
H0563	2	1	11	16	45	163	2		0	1	1	1	4	3	3	4	0	0	1	0	1	1	0	0	0	1	0	1	0	0	0	0	0
H0564	2	1	11	15	47	160	2		0	1	1	1	3	3	3	3	1	0	1	0	1	1	0	1	0	1	0	1	0	0	0	0	0
H0565	2	1	12	16	59	159	2		1	1	1	3	4	2	3	4	1	0	1	0	1	1	1	1	0	1	0	1	0	0	0	0	0
H0566	1	1	12	16	52	170	2		0	1	1	1	3	4	6	3	1	0	0	0	1	1	0	0	0	1							1
H0567	2	1	12	16	48	155	2		0	1	1		2	2	3	4	1	0	1	0	0					1	1	0	0	0	0	0
H0568	2	1	12	16	45	150	2		0	1	1	1	1	4	3	3	0	0	1	0	1	1	0	0	0	1	0	1	0	0	0	0	1	0	0	0	0	1	1	0
H0569	2	1	12	16	61	140	2		0	1	1	1	1	2	3	4	0	0	1	0	1	1	0	0	0	1	1	0	0	0	0	0	0
H0570	1	1	12	16	57	170	2		0	1	1	1	2	3	1	2	1	0	1	0	1	1	0	0	0	0							0
H0571	1	1	12	16	57	170	2		0	1	1	1	4	3		4	0	0	1	0	1	1	1	0	0	1	1	0	0	0	0	0	1	1	0	0	0	0	1	0
H0572	2	1	12	17	57	170	2		0	1	1	1	4	2	1	4	0	0	1	0	1	1	0	0	0	1	1	0	0	0	0	0	0
H0573	1	1	12	16	65	167	2		0	1	1	1	2	1	3	3	1	0	1	1	1	0	0	0	0	1	0	1	0	0	0	0	0
H0574	1	1	12	16	52	172	2			1	1	1	4	3	3	4	0	0	1	0	0					0							0
H0575	2	1	11	15	42	163	2		1	1	1	1	2	4	3	3	1	0	1	0	1	1	0	0	0	1	0	1	0	0	0	0	0
H0576	2	1	11	15	59	164	2		1	1	1	1	4	4	3	4	0	0	1	0	1	1	0	0	0	1	1	0	0	0	0	0	0
H0577	2	1	11	15	36	160	2		1	1	1	1	3	4	5	4	0	0	1	0	1	1	0	0	0	1	0	1	0	0	0	0	0
H0578	1	1	11	16	56	167	2		1	1	1	1	3	4	4	3	1	0	1	0	1	1	0	0	0	1	1	0	0	0	0	0	0
H0579	2	1	11	15	48	160	2		0	1	1	1	4	4	3	2	1	0	1	0	1	1	1	0	0	1	1	1	0	1	0	0	0
H0580	2	1	11	16	65	162	2		1	2	1	1	3	4	4	3	0	0	1	0	1	1	1	0	0	1	0	0	0	0	1	0	1	0	0	1	0	1	1	0
H0581	2	1	11	15	66	161	2		1	1	1	2	2	4	3	4	0	0	1	1	1	1	1	0	0	1	0	0	0	0	1	0	1	0	0	1	0	1	1	0
H0582	2	1	11	16	44	152	2		1	1	1	1	4	3	5	2	1	0	1	0	1	1	0	0	0	1	0	1	0	0	0	0	0
H0583	2	1	11	16	44.6	160	2		1	1	1	1	4	3		4	1	0	1	1	1	1	1	1	0	1	0	1	0	0	0	0	1	1	0	1	0	1	1	0
H0584	2	1	11	16	44	169	2		1	1	1	1	3	4	3	2	0	0	1	0	1	1	0	0	0	1	0	1	0	0	0	0	0
H0585	2	1	11	15	45	154	2		1	1	1	1	3	4	3	2	0	0	1	0	0					1	1	1	0	0	0	0	0
H0586	2	1	11	15	45	155	2		1	1	1	1	3	4	5	4	1	0	1	1	1	1	1	0	0	1	1	1	0	0	0	0	0
H0587	1	1	11	16	62	179	2		1	1	1	1	2	3	1	2	0	0	1	0	1	0	0	1	0	1	0	1	0	1	0	0	0
H0588	2	1	11	15	44	160	2		0	1	1	2	2	1	3	4	1	0	1	0	1	1	0	1	0	1	0	1	0	0	1	0	0
H0589	2	1	11	15	66	166	2		0	1	1	1	4	3		4	1	0	1	0	1	1	0	1	0	0							0
H0590	2	1	11	15	42	157	2		0	1	1	1	3	1	3	4	1	0	1	0	1	1	0	1	0	1	1	0	0	1	0	0	0
H0591	1	1	11	15	52	162	2		0	1	3	3	1	4	3	4	0	0	1	0	1	1	0	0	0	1	0	1	0	0	0	0	0
H0592	1	1	11	15	58	168	2		1	1	1	1	1	2	4	2	1	0	1	0	1	1	0	1	0	1	1	0	0	0	1	0	0
H0593	1	1	11	15	51	178	2		1	1	1	2	2	4		4	1	0	1	0	1	1	0	0	0	1	1	1	1	0	0	0	0
H0594	2	1	11	16	62	160	2		1	1	1	1	4	4	4	2	1	0	1	0	1	1	0	1	0	1	0	1	0	0	0	0	0
H0595	2	1	11	16	50	162	2		1	1	1	1	3	2	2	3	0	0	1	0	1	1	0	0	0	1	1	0	0	0	0	0	0
H0596	2	1	11	16	58	154	2		0	2	1	1	2	1		4	0	0	1	0	1	1	1	1	0	1	0	1	0	0	0	0	0
H0597	2	1	11	15	61	169	2		0	1	1	1	3	4	3	2	1	0	1	1	1	1	1	0	0	1	1	1	0	0	0	0	0
H0598	2	1	11	15	59	161	2		1	1	1	1	3	2	3	2	1	0	1	0	1	1	0	1	0	1	1	1	0	0	0	0	0
H0599	2	1	11	15	44	158	2		1	1	1	1	3	3	3	3	1	0	1	1	1	1	0	0	0	1	0	1	0	0	0	0	0
H0600	2	1	11	15	54	163	2		1	1	1	1	3	2	3	3	1	0	1	1	1	1	1	0	0	1	0	1	0	0	0	0	0
H0601	1	1	11	15	54	173	2		1	1	1	1	4	4	3	4	0	0	1	0	1	1	1	1	0	1	0	1	0	1	0	0	1	1	0	0	0	0	0	0
H0602	1	1	11	15	115	178	2		1	1	1	1	3	2	1	4	1	0	1	0	1	1	0	0	0								0
H0603	2	1	11	16	60	167	2			1	1	1	4	3	3	4	1	0	1	0	1	1	0	1	0	1	0	0	0	0	0	1	0
H0604	1	1	11	15	106	184	2		0	1	1	3	2	3	4	4	1	0	1	1	1	1	1	1	0	1	0	1	0	0	1	0	1	1	0	0	0	0	0	0
H0605	1	1	11	15	85	172	2		1	1	1		4	3	4	2	1	0	1	0	1	1	1	1	0	1	0	1	0	1	1	0	0
H0606	1	1	11	15	89	165	2		1	1	1	1	4	3	4	4	0	0	1	0	0					1	1	0	0	0	0	0	1	1	0	0	0	0	0	0
H0607	2	1	11	16	56	168	2			1	1	2	2	2	3	3	0	0	1	0	1	1	1	0	0	0							0
H0608	2	1	11	15	48	167	2		1	1	1	1	2	2	4	3	0	0	1	0	1	1	0	1	0	1	1	0	0	1	0	0	0
H0609	2	1	11	15	60	170	2		1	1	1	3	2	3	1	2	1	0	1	0	1	1	1	0	0	1	1	0	0	0	0	0	0
H0610	2	1	11	15	56	165	2		1	1	1	1	2	4	1	4	1	0	1	0	1	1	0	1	0	0							0
H0611	2	1	11	16	58	163	2			1	1	2	1	2	5	3	0	0	1	1	1	1	0	1	0	1	0	1	0	1	0	0	0
H0612	2	1	11	15	50	160	2		1	1	1	2	2	3	6	4	1	0	1	0	1	1	1	1	0	1	0	1	0	1	0	0	0
H0613	2	1	11	15	43	159	2		1	1	1	1	2	2	3	2	1	0	1	0	1	1	0	1	0	1	1	0	0	0	0	0	0
H0614	2	1	11	15	72	163	2		0	1	1	1	4	4	4	3	1	0	1	0	1	1	0	1	0	1	1	1	0	0	0	0	0
H0615	2	1	11	15	43	158	2		0	1	1	2	4	4	4	4	0	0	1	0	1	1	1	1	0	1	0	1	0	0	1	0	0
H0616	2	1	11	16	63	163	2		1	1	1	1	4	3		4	1	0	1	0	1	1	1	0	0	1	1	1	0	0	1	0	0
H0617	2	1	11	15	60	162	2		0	1	1	2	2	3		3	1	0	1	0	1	1	1	0	0	1	0	1	0	0	0	0	0
H0618	2	1	11	15	65	172	2		0	1	1	1	4	4		3	1	0	1	0	1	1	0	1	0	1	0	0	0	0	1	0	0
H0619	2	1	11	15	44	160	2		0	1	1	1	4	2	5	3	0	0	1	0	1	1	1	0	0	1	0	0	0	0	1	0	0
H0620	2	1	11	15	35	150	2		0	1	1	1	4	4	3	4	1	0	1	1	1	1	0	0	0	1	0	1	0	0	0	0	0
H0621	2	1	11	15	38	154	2		0	1	1	1	2	4	2	4	0	0	1	0	1	1	0	0	0	1	1	0	0	0	0		0
H0622	2	1	11	16	48	158	2		1	1	1	3	1	4	3	3	1	0	1	0	1	1	1	0	0	1	1	1	0	0	0	0	1	1	0	0	0	0	0	1
H0623	2	1	12	16	52	158	2		0	1	1	1	4	4		4	0	0	1	1	1	1	1	1	0	1	1	0	0	0	0	0	1	1	0	0	0	0	0	0
H0624	2	1	12	17	59	155	2			1	1	2	2	3		2	1	0	1	0	1	1	0	0	0	1	0	1	0	0	0	0	1	0	0	0	0	0	1	0
H0625	2	1	12	17	42	158	2		0	1	1	1	3	4	3	4	0	0	1	0	1	1	1	0	0	0							0
H0626	2	1	12	17	49	164	2		0	1	1	2	4	2		4	1	0	1	1	1	1	1	0	0	1	0	1	0	0	0	0	0
H0627	2	1	12	17	53	160	2		0	1	1	2	4	3	3	4	1	0	1	0	1	1	0	0	0	1	0	1	0	0	0	0	0
H0628	2	1	12	16	43	158	2		0	1	1	1	4	4	3	4	0	0	1	0	1	1	0	0	0	1	1	0	0	0	0	0	0
H0629	2	1	12	16	49	160	2		0	1	1	3	1	2	3	4	1	0	1	1	1	1	1	1	0	1	0	1	0	0	1	0	1	1	0	0	0	0	0	0
H0630	2	1	12	16	47	163	2		0	1	1	2	3	3	3	3	1	0	1	0	1	1	0	1	0	1	0	1	0	1	1	0
H0631	2	1	12	16	49	161	2		0	1	1	2	4	3	4	4	1	0	1	0	1	1	0	0	0	1	1	1	0	1	0	0	0
H0632	2	1	12	16	46	171	2		0	1	1	2	2	4	3	3	0	0	1	1	1	1	0	0	0	1	0	1	0	0	0	0	0
H0633	1	1	12	16	60	171	2		0	1	1	1	2	3		3	1	0	1	0	1	1	1	1	0	1	1	0	0	0	0	0	1	1	0	1	0	1	1	0
H0634	2	1	12	17	51	156	2		0	1	1	1	3	2	3	2	1	0	1	0	1	1	0	0	0	1	0	0	0	0	0	1	1	1	0	0	0	0	0	0
H0635	2	1	12	17	79	158	2		0	1	2	2	2	2		3	1	0	1	0	1	1	0	1	0	1	0	0	0	0	0	1	0
H0636	2	1	12	16	42	160	2		0	2	1	1	4	2	3	4	0	0	1	1	1	1	0	0	0	1	0	0	0	0	1	0
H0637	1	1	12	16	45	173	2		0	1	1	1	2	3	3	3	1	0	1	0	1	1	0	0	0	1	0	0	1	0	0	0	1	1	1	1	0	0	0	0
H0638	1	1	11	15	64	177	2		1	1	1	1	1	4	3	4	1	0	1	0	1	1	0	0	0	1	0	1	0	0	0	0	0
H0639	2	1	12	15	42	156	2		0	1	1	1	4	3	4	3	1	0	1	0	1	1	0	0	0	1	1	0	0	0	0	0	0
H0640	1	1	12	17	62	176	2		0	1	1	3	3	4		3	0	1	1	0	1	1	0	1	0	1							0
H0641	2	1	12	17	50	165	2		0	1	1	2	3	2	3	2	0	0	1	0	1	1	0	0	0	1	0	0	0	0	0	1	0
H0642	2	1	12	16	42.9	152	2			1	1	1	1	4		4	0	0	1	0	1	1	0	0	0	1	1	0	0	0	0	0	0
H0643	1	1	12	16	72	183	2		0	2	1	1	2	3	1	3	1	0	1	0	1	1	0	0	0	1	0	1	1	0	0	0	1	1	0	0	0	0	0	0
H0644	1	1	12	17	73	177	2		0	1	1	1	2	4	4	2	1	0	0	0	1	1	1	0	0								1	1	0	0	0	0	0	0
H0645	1	1	12	17	55	166	2		0	1	1	1	2	4	4	3	1	0	1	0	1	1	0	0	0	1	1	0	0	0	0	0	0
H0646	2	1	12	16	48	156	2		0	1	1	2	4		3	4	0	0	1	0	1	1	0	0	0	1	1	0	0	0	0	0	0
H0647	2	1	12	16	46	156	2		0	1		1	4	2	3	3	1	0	1	0	1	1	0	0	0	0							0
H0648	2	1	12	16	49	158	2		0	2	1	1	4	3	4	2	1	0	1	0	1	1	1	0	0	1	1	0	0	0	0	0
H0649	1	1	12	17	60	167	2		0	1	1	1	4	2	3	3	0	0	1	0	1	1	0	0	0	1							0
H0650	1	1	12	16			2		0	1	1	1	2	2	3	2	0	0	1	0	0					1	1	0	0	0	0	0	0
H0651	1	1	12	16	60	163	2		0	1	1	1	3	2	1	3	0	0	1	0	1	1	0	0	0	1	0	1	0	0	0	0	1	1	0	0	0	0	0	0
H0652	2	1	12	16	58	164	2		0	1	1	1	3	4		3	1	0	1	0	1	1	1	1	0	1	1	0	0	0	0	0	1	1	0	0	0	0	0	0
H0653	1	1	12	17	57	173	2		0	1	1	1	4	2	3	2	0	0	1	0	1	1	1	0	0	1	0	0	0	0	1	0	0
H0654	2	1	12	16	59	175	2		0	1	1	1	2	4		3	1	0	1	1	1	1	1	1	0	1	1	1	0	0	0	0	0
H0655	2	1	12	16	50	168	2		0	1	1	3	3	2		4	0	0	1	0	0					1	1	0	0	0	0	0	0
H0656	1	1	12	17	58	167	2		1	2	1	1	2	4	2	3	0	0	1	0	0					1	1	0	0	0	0	0	0
H0657	1	1	12	17	58	169	2		1	1	1	1	4	2	1	3	1	0	1	0	1	1	0	0	0	1	1	0	0	0	0	0	1	1	0	0	0	0	0	0
H0658	2	1	11	15	33	142	2		1	1	1	1	2	2	3	4	0	0	1	0	1	1	0	0	0	0							1	1	0	0	0	0	0	0
H0659	2	1	11	15	55	165	2		1	1	1	1	4	2	1	2	0	0	1	0	1	1	0	0	0	0							0
H0660	2	1	12	15	73	161	2		0	1	1	1	1	2	1	1	0	0	1	0	1	1	0	0	0								0
H0661	1	1	11	16	57	163	2		1	1	1	1	4	2	4	4	0	0	1	0	1	1	0	0	0	0							0
H0662	2	1	11	15	58	163	2		1	1	1	1	4	2	3	4	0	0	1	0	1	1	0	1	0	1	0	0	0	0	1	0	0
H0663	1	1	11	17	91.8	177	2		1	1	1	3	4	2	3	4	0	0	1	0	0					0							0
H0664	2	1	11	16	48	159	2		0	1	1	1	1	1		4	0	1	0	1	1	1	0	1	0	1	0	1	0	0	0	0	0
H0665	2	1	11	16	48	155	2		0	1	1	1	3	2	1	4	1	0	1	0	1	1	0	1	0	1	1	0	0	0	0	0	0
H0666	2	1	12	15	50	150	2		0	1	1	1	4	2	1	2	0	0	1	0	1	1	0	0	0	1	0	1	0	0	0	0	0
H0667	2	1	11	16	90	168	2		1	1	1	2	3	2	1	4	0	0	1	0	1	1	0	0	0	1	1	0	0	0	0	0	0
H0668	2	1	11	16	65	166	2		1	2	2	1	4	4	1	4	1	0	1	0	0					1	1	0	0	0	0	0	0
H0669	2	1	11	15	40	163	2			2	1	5	3	4		3	1	0	1	0	1	1	1	0	0	1	1	1	0	0	0	0	0
H0670	2	1	11	15	68	153	2		1	1	1	3	2	1	3	4	0	0	1	0	1	1	1	1	0	1	0	1	0	1	1	0	0
H0671	2	1	11	16	80	155	2		1	1	1	2	1	2	1	4	0	0	1	0	1	1	0	1	0	1	1	1	0	0	0	0	1	1	0	1	0	0	0	0
H0672	2	1	11	15	49.5	157	2		1	2	1	2	4	2	1	4	1	0	1	0	1	1	0	1	0	1	1	0	0	0	0	0	0
H0673	1	1	12	16	63	175	2		0	1	1	2	4	4	4	4	0	0	1	1	1	1	0	1	0	1	1	0	0	0	0	0
H0674	1	1	12	16	55	175	2		0	1	1	1	4	4	4	2	1	0	1	1	1	1	0	0	0	0							0
H0675	2	1	12	16	49	160	2		0		1	1	3	4	3	4	1	0	1	0						1	1	0	0	0	0	0	0
H0676	2	1	12	16	48	164	2			2	1	1	2	3	2	3	0	0	1	0	1	1	1	0	0	1	1	0	0	0	0	0	0
H0677	1	1	12	16	46	162	2		0	1	1	1	2	2	3	3	1	0	1	0	1	1	0	1	0	1	1	1	0	1	0	0	0
H0678	2	1	12	17	50	152	2		0	1	1	2	3	2	2	2	1	0	1	0	1	1	0	0	0	1	1	0	0	0	0	0	0
H0679	2	1	12	16	53	164	2		0	1	1	2	2	1	4	2	1	0	1	1	1	1	0	0	0	1	1	0	0	0	0	0	1	1	0	0	0	0	0	0
H0680	2	1	12	16	45	160	2		1	2	1	1	4	1	1	3	0	0	1	0	1	1	0	1	0	1	1	1	0	0	0	1	0
H0681	2	1	12	17	53	165	2			1	1		1	3	3	3	1	0	1	0	1	1	0	0	0	1	1	0	0	0	0	0	0
H0682	2	1	12	17	56	168	2		0	1	1	1	4	4	4	4	1	0	1	0	1	1	0	1	0	1	1	1	0	0	0	0	0
H0683	1	1	12	16	61	168	2		0	1	1	1	4	4	4	2	1	0	1	0	1	1	0	0	0	1	1	0	0	0	0	0	0
H0684	1	1	12	15	52		2		1	1	1	1	2	3	4	2	1	0	0	0	1	0	1	0	0	1	1	1	0	0	0	0	0
H0685	2	1	12	17	50	156	2		0	1	4	1	4	1	5	4	1	0	1	0	1	1	1	1	0	1	1	1	0	0	1	0	0
H0686	2	1	12	16	56	162	2		0	1	1	1	4	4	3	3	1	0	1	0	0					1	1	0	0	0	0	0	0
H0687	2	1	12	16	43	159	2		0	1	1	1	2	4	4	2	0	0	1	1	1	1	0	0	0	1	1	0	0	0	0	0	0
H0688	2	1	12	15	45	155	2		0	1	1	1	4	4	3	4	1	0	1	0	1	1	0	0	0	1	1	1	0	0	1	0	0
H0689	1	1	12	16	52	175	2		1	1	1	1	4	4	4	4	1	0	1	0	1	1	0	0	0	1	1	0	0	0	0	0	0
H0690	1	1	12	16	71	172	2		0	1	1	1	2	4	4	3	1	0	1	0	1	1	0	1	0	0							0
H0691	2	1	12	16	46	155	2		0	1	1	1	4	3	3	3	1	0	1	0	1	1	0	1	0	1	1	0	0	0	0	0	0
H0692	2	1	12	17	51	162	2		0	1	1	3	2	4	5	4	1	0	1	0	1	1	0	0	0	1	0	0	0	1	1	0	1	1	0	0	0	0	0	0
H0693	1	1	12	17	73	181	2		0	1	4	3	1	2	4	4	1	0	1	0	1	1	0	0	0	1	0	0	0	0	0	1	0
H0694	1	1	12	16	54	170	2		0	1	1	1	4	3		4	1	0	1	0	1	1	1	1	0	1	1	1	1	0	0	0	0
H0695	2	1	12	15	52	166	2		0	1	1	1	2	2	4	2	1	0	1	0	1	1	1	1	0	1	0	0	0	0	1	0	1	1	0	0	0	0	0	1
H0696	1	1	12	17	56	173	2		0	1	1	1	2	3	4	4	0	0	1	0	1	1	0	0	0	1	1	0	0	0	0	0	0
H0697	2	1	12	17	40	158	2		0	1	1	3	3	3	3	4	0	0	1	0	1	1	0	0	0	1	1	0	0	0	1	0	1	1	0	1	0	0	0	0
H0698	2	1	12	16	57	160	2		0	1	1	1	3	3	2	4	0	0	1	0	1	1	1	0	0	1	1	1	0	0	1	0	1	1	0	1	0	0	0	0
H0699	1	1	12	16	60	177	2		0	1	1	3	2	4	1	4	1	0	1	0	1	1	0	1	0	1	0	1	0	0	0	0	1	1	1	1	0	0	1	0
H0700	1	1	12	16	66.5	183	2		0	1	1	1	4	2	3	4	1	0	1	1	1	1	0	1	0	1	1	1	1	0	1	0	1	1	1	0	0	0	0	0
H0701	2	1	12	16	64	158	2		0	1	1	1	1	2	3	2	1	0	1	0	1	1	1	1	0	1	0	0	0	1	1	0	0
H0702	1	1	12	17	51	175	2		0	2	4	1	2	4	1	4	1	0	1	0	1	1	1	0	1	1	0	0	0	0	0	1	0
H0703	2	1	11	15	59	165	2		1	1	1	1	3	3	3	4	1	0	1	0	1	1	0	0	0	1	1	0	0	0	0	0	0	1	0	0	0	0	0	0
H0704	2	1	11	15	66	155	2		0	1	1	1	3	1	1		0	0	1	0	0					0							0
H0705	2	1	11	16	58	167	2		1	2	1	2	3	1	3	3	0	0	1	0	0					1	1	0	0	0	0	0	0
H0706	2	1	11	15	44	165	2		1	1	1	2	4	2		4	1	0	0	0	0					1	1	0	0	0	0	0	0
H0707	1	1	11	15	90	175	2		0	1	1	1	4	3		2	1	0	0	0	1	1	0	0	0	0							0
H0708	2	1	11	15	50	165	2		0	1	1	3	4	4	3	4	0	0	1	0	1	0	0	0	0	1	1	0	0	0	0	0	1	1	0	0	0	0	0	0
H0709	1	1	11	15	43	163	2		0	1	1	1	4	2	3	4	0	0	1	0	0					0							0
H0710	2	1	11	15		168	2			1	1	1	2	2	3	3	1	0	1	0	1	1	1	1	0	1	0	1	0	1	0	0	0
H0711	2	1	11	15	65	155	2		0	1	1	1	3	1	4	4	0	0	1	0	1	1	0	0	0	1	1	0	0	1	0	0	0
H0712	2	1	11	15	80	165	2		0	2	1	1	4	2	3	4	1	0	1	0	1	1	1	1	0	0							0
H0713	2	1	12	16	45	155	2		0	1	1	1	4	4	5	3	0	0	1	0	1	1	0	0	0	1	0	1	0	0	1	0	0
H0714	2	1	12	16	41	156	2		0	1	1	3	2	2	2	2	1	0	1	0	1	1	1	1	0	1	1	1	0	0	0	0	0
H0715	2	1	12	16	45	155	2		0	1	1	2	3	4	3	4	0	0	1	1	1	1	0	0	0	1	1	0	0	0	0	0	0
H0716	2	1	12	17	78	164	2		0	1	1	1	4	4	1	2	0	0	1	0	1	1	0	0	0	1	1	0	0	0	0	0	0
H0717	1	1	12	17	80	177	2		0	1	1	1	3	2	4	2	0	0	1	0	1	1	0	1	0		1	1	0	0	0	0	1	1	0	0	0	0	0	0
H0718	2	1	12	15	58	158	2		0	1	1	1	2	3	4	3	0	0	1	0	1	1	0	0	0	0							0
H0719	2	1	12	16	43	156	2		0	1	1	1	2	3	3	4	1	0	1	0	1	1	0	0	0	1	0	1	0	1	0	0	0
H0720	2	1	12	16	52	155	2		0	1	1	1	4	4		4	0	0	1	0	1	1	1	1	0	1	1	1	0	0	0	0	0
H0721	2	1	12	16	56	162	2		0	1	1	1	4	4	3	2	0	0	1	0	1	1	0	0	0	1	1	1	0	0	0	0	0
H0722	2	1	12	17	44	153	2		0	1	1	1	4	4	1	3	0	1	1	0	1	1	1	0	0	0							0
H0723	2	1	12	16	41	164	2		0	1	1	2	4	4		4	0	0	1	1	1	1	1	1	0	1	1	0	0	0	0	0	1	1	0	0	0	0	0	0
H0724	1	1	12	16	58	172	2		0	1	1	3	2	4	4	4	1	0	0	0	1	1	0	0	0	1	1	0	0	0	0	0	0
H0725	1	1	12	16	47	166	2		0	1	1	2	2	2	4	4	1	0	1	0	1	1	0	1	0	1	1	0	0	0	0	0	0
H0726	1	1	12	16	115	175	2		0	1	1	2	3	3	4	4	1	0	1	0	1	1	0	1	0	1	1	0	0	0	0	0	0
H0727	1	1	12	16	58	176	2		0	1	1	1	2	4	3	3	1	0	1	0	1	1	1	0	0	1	0	0	0	0	1	0	1	1	0	0	0	0	0	0
H0728	1	1	12	16	67	170	2		0	1	1	1	2	3		3	0	0	1	0	1	1	0	0	0	1	1	1	1	1	1	0	0
H0729	1	1	12	16	45	166	2		0	1	1	1	2	3	6	4	1	0	1	0	1	1	0	0	0	0							0
H0730	1	1	12	16	63	174	2		0	1	1	1	4	3	3	2	1	0	1	0	1	1	0	0	0	1	1	1	1	1	1	0	0
H0731	2	1	12	17	49	159	2		0	1	1	1	4	2	4	4	1	0	1	0	1	1	0	1	0	1	1	0	0	0	0	0	0
H0732	2	1	12	16	49	163	2		0	1	1	1	4	4	3	4	1	0	1	1	1	1	1	0	0	1	1	0	0	0	0	0	1	0	0	0	0	0	1	0
H0733	2	1	12	16	59	165	2		0	1	1	1	4	4	4	4	1	0	1	0	1	1	0	0	0	1	1	0	0	0	0	0	1	1	0	0	0	0	0	0
H0734	2	1	12	16	42	158	2		0	1	1	1	4	4	3	4	0	0	1	1	1	1	0	1	0	1	1	1	0	0	0	0	0
H0735	2	1	12	15	72	162	2		1	1	1	1	2	4	3	1	1	0	1	1	0					1	1	0	0	0	0	0	0
H0736	2	1	12	17	46	155	2		0	1	1	1	4	3	3	4	0	0	1	0	1	1	0	1	0	1	1	0	0	0	0	0	0
H0737	2	1	12	16	59	159	2		0	1	1	1	4	3	4	3	0	0	1	0	1	1	0	1	0	1	1	1	0	0	0	0	0
H0738	2	1	12	16	45	158	2			1	1	2	4	1	5	3	1	0	1	0	1	1	0	0	0	1	0	1	0	1	1	0
H0739	2	1	12	16	49	158	2		0	1	1	3	1	2	3	2	1	0	1	0	1	1	0	1	0	1	0	1	0	0	1	0	1	0	0	0	0	0	1	1
H0740	2	1	12	16	110	161	2		0	1	1	1	2	4	1	4	1	0	1	1	1	1	1	1	0	1	1	0	0	0	1	0	1	1	0	0	0	0	1	0
H0741	2	1	12	16	42	159	2		0	1	1	1	2	3	3	3	1	0	1	1	1	1	1	0	0	1	0	0	0	1	1	0	0
H0742	2	1	12	16	49	155	2		0	2	1	1	4	4		2	0	0	1	1	1	1	0	1	0	1	1	0	0	1	0	0
H0743	2	1	12	17	43	153	2		0	1	1	2	4	4	5	3	0	0	1	0	0					0							0
H0744	2	1	12	16	46.5	168	2		0	2	1	1	2	4	3	3	0	0	1	1	1	1	1	0	0	1	1	0	0	0	0	0	0
H0745	2	1	12	16	59	159	2		0	1	1	2	4	4	3	2	1	0	1	0	1	1	0	0	0	1	1	0	0	0	0	0	0
H0746	1	1	12	17	55	171	2		0	1		1	4	3	5	4	1	0	1	1	1	1	1	1	0	1	1	0	0	0	0	0	1	1	1	1	0	0	0	0
H0747	2	1	12	17	47	156	2		0	1	1	2	4	4	4	3	0	0	1	0	1	1	0	0	0	1	1	0	0	0	0	0	0
H0748	2	1	12	16	51	165	2		0	1	1	1	4	4	3	3	0	0	1	1	1	1	1	1	0	1	1	0	0	1	0	0	0
H0749	2	1	12	16	53	161	2		1	1	1	2	2	4	3	2	0	0	1	0	1	1	1	0	0	1	1	1	1	0	0	0	1	1	0	0	0	0	0	0
H0750	2	1	12	16	46	160	2		0	1	1	1	2	4	4	4	1	0	1	1	1	1	0	0	0	1							0
H0751	2	1	12	16	48	160	2			1	1		2	4		3	0	0	1	0	1	1	0	0	0	1	0	0	0	0	1	0	0
H0752	2	1	12	16	74	164	2		0	1	1	2	3	3	3	4	0	0	1	0	1	1	1	0	0	1	0	1	0	1	0	0	1	0	1	0	0	0	0	0
H0753	1	1	11	15	50	166	2		1	1	1	1	4	3	4	4	1	0	1	0	1	0	1	0	0	1	1	0	0	0	0	0	1	1	0	0	0	0	0	0
H0754	2	1	12	16	45	160	2		0	1	1	4	2	2		3	0	0	1	0	1	1	0	1	0	1	0	1	0	1	1	0
H0755	2	1	12	16	58	158	2		0	1	1	1	4	4	3	4	1	0	1	0	1	1	1	1	0	1	1	0	1	0	0	0	1	1	1	1	0	0	0	0
H0756	2	1	11	15	59	153	2		0	1	3	2	4	3		2	1	0	1	1	1	1	0	1	0	1	1	1	0	1	0	0	0
H0757	2	1	11	15	48	159	2		1	1	1	1	3	3		4	1	0	1	0	1	1	1	0	1	1	1	0	0	0	0	1	0
H0758	2	1	11	15	45	154	2		1	1	1	1	3	4		4	1	0	1	0	1	1	1	1	0	1	0	0	0	0	1	0	0
H0759	2	1	11	15	39.5	159	2		1	1	1	1	4	4		3	1	0	1	0	1	1	1	1	0	0							0
H0760	2	1	11	16	42	160	2		1	1	1	1	2	2		3	1	0	1	0	1	1	0	1	0	1	1	0	0	0	0	0	0
H0761	2	1	11	15	50	159	2		0	1	1	1	4	3	3	3	0	0	1	0	1	1	0	0	0	1	1	0	0	1	0	0	0
H0762	2	1	11	16	65	171	2		0	1	1	1	3	4	2	2	1	0	1	1	1	1	1	0	0	1	1	0	0	1	0	0	0
H0763	1	1	12	16	46	170	2		0	1	1	1	3	3	6	4	1	0	1	0	1	1	0	1	0	1	1	0	0	0	0	0	0
H0764	1	1	12	16	105	183	2		0	1	1	1	4	4		2	0	0	1	1	1	1	0	0	0	1	1	0	0	0	0	0	1	1	0	0	0	0	0	0
H0765	1	1	12	16	70	175	2		1	1	1	1	2	4	3	2	1	0	1	1	1	1	0	0	0	1	0	1	0	0	0	0	0
H0766	1	1	12	16			2		0	1	1	2	3	4	1	2	0	1	1	0	1	1	0	0	0	1	0	1	0	1	0	0	0
H0767	1	1	12	16	75	172	2		0	1	1	1	2	4	1	3	1	0	1	0	1	1	1	1	0	1	1	0	0	0	0	0	1	1	1	1	0	0	0	0
H0768	1	1	12	16	70	175	2		0	1	1		2	4	4	2	0	0	1	0	1	1	0	0	0	1	1	0	0	0	0	0	0
H0769	2	1	11	15	50	165	2		0	1	1	1	4	4	3	2	0	0	1	0	1	1	0	0	0	1	0	1	0	0	0	0	0
H0770	2	1	11	15	48	160	2		0	1	1	1	2	2	1	3	1	0	1	0	1	1	0	1	0	1	0	1	0	1	1	0	0
H0771	2	1	11	15	66	167	2		0	1	1	1	2	3	4	3	1	0	1	0	1	1	0	0	0	0							0
H0772	2	1	11	15	77	162	2		0	1	1	1	2	4	4	4	1	0	1	0	1	1	0	1	0	1	0	1	0	0	0	0	0
H0773	1	1	12	17	54	169	1		0	1	1	1	2	1		4	0	0	1	0	0					0							0
H0774	2	1	13	17	52	160	1		1	1	1	1	3	2	1	4	0	0	1	0	1	1	0	0	0	1	0	1	0	1	1	0	0
H0775	1	1	13	17	71	185	1		1	1	1	1	1	1	3	2	0	0	1	0	1	1	0	0	0	1	1	0	1	0	0	0	1	1	0	0	0	0	0	1
H0776	2	1	13	18	69	163	1		0	1	1	1	3	1	1	4	1	0	1	0	1	1	0	0	0	1	1	0	0	0	0	0	0
H0777	1	1	13	15	68	178	1		1	1	1	2	1	2	1	4	0	0	1	0	0					1	0	1	0	0	0	0	0
H0778	2	1	13	18	43	155	1		1	1	1	2	2	1		4	0	0	1	0	1	1	0	0	0	1	1	0	0	0	0	0	0
H0779	2	1	13	18	48	170	1		0	1	1	1	2	2		4	1	0	1	0	1	1	0	0	0	1	1	0	0	0	0	0	0
H0780	2	1		17	59	157	1		0	1	1	1	4	2		3	1	1	1	1	1	1	0	1	0	1	1	1	0	1	0	0	0
H0781	2	1	12	16	90	164	1		0	1	1	1	2	1	5	2	0	1	1	0	1	1	1	1	0	1	0	1	0	0	1	0	0
H0782	2	1	11	15	55	158	1		0	1	1	1	4	4	4	4	1	0	0	0	1	1	0	0	0	1	1	0	1	0	1	0	1	1	1	1	0	1	1	0
H0783	2	1	11	15	44	160	1		0	1	1	3	4	2		4	1	0	1	0	1	1	0	1	0	1	1	1	0	0	1	0	1	1	1	1	0	0	0	0
H0784	1	1	11	15	59.1	170	1		0	1	1	1	2	2		4	1	0	1	1	1	1	1	1	0	0	1	0	0	0	0	0	1	1	0	1	0	0	0	0
H0785	2	1	11	15	49	158	1		0	1	1	1	4	3	1	2	1	0	1	0	1	1	0	0	0	1	1	0	0	0	0	0	0
H0786	2	1	11	15	45	156	1		0	1	1	1	4	4	5	3	1	0	1	0	1	1	1	1	0	1	0	1	0	0	1	0	1	1	0	0	0	0	0	0
H0787	2	1	11	15	56	167	1		0	1	1	1	4	2	1	4	0	0	1	0	1	1	0	0	0	0							0
H0788	2	1	11	13	45	160	1		0	1	1	2	3	2	1	2	1	0	1	1	1	1	0	0	0	1	1	0	0	0	0	0	0
H0789	2	1	11	15	52	161	1		0	1	1	1	4	4	3	3	0	0	1	1	1	1	0	0	0	1	0	1	0	0	0	0	0
H0790	2	1	11	15	53	162	1		0	1	1	1	3	2	1	4	1	0	1	0	1	1	0	1	0	0							0
H0791	2	1	11	15	60	138	1		0	1	1	1	4	3	3	3	1	0	1	0	1	1	0	1	0	1	1	0	0	0	1	0	0
H0792	1	1	11	16	55	170	1		1	1	1	1	4	4	4	4	0	0	1	0	1	1	0	1	0	1	0	1	0	1	1	0	0
H0793	2	1	11	15	43	160	1		1	1	1	1	4	4	3	2	1	0	1	0	1	1	0	0	0	0							0
H0794	2	1	11	15	41	158	1		1	1	1	1	4	4	3	2	0	0	1	0	1	1	0	0	0	0							0
H0795	2	1	11	15	56	160	1		0	1	1	1	3	2	6	3	1	0	1	0	1	1	1	1	0	1	0	0	0	0	1	0	0
H0796	2	1	11	15	63	165	1		0	1	1	1	4	2		4	1	0	1	0	1	1	1	1	0	1	1	1	0	0	0	0	0
H0797	1	1	11	16	63	175	1		0	1	1	1	4	4	3	4	1	0	1	0	1	1	0	0	0	0							0
H0798	2	1	11	15	53	154	1		0	1	1	1	2	4	3	3	0	0	1	0	1	1	0	0	1	1	0	0	0	0	0	1	0
H0799	1	1	11	16	78	174	1		0	1	1	2	2		4	4	1	0	1	0	1	1	0	0	0	1	1	0	0	0	0	0	1	1	0	0	0	0	0	0
H0800	2	1	11	16			1		0	1	1	1	3	2	1	3	0	0	1	0	1	1	0	0	0	0							0
H0801	2	1	11	16	50	165	1		0	1	1	1	4	2	1	3	1	0	1	0	1	1	0	0	0								0
H0802	2	1	11	15	41	158	1		1	1	1	3	4	4	3	2	1	0	1	0	1	1	0	0	0	1	0	0	0	1	1	0	0
H0803	2	1	11	15	52	155	1		0	1	1	1	4	1	4	4	1	0	1	0	1	1	0	0	0	1	1	0	0	0	0	0	1	1	0	0	0	0	0	0
H0804	1	1	11	16	45	165	1		0	1	1	1	4	1	4	4	1	0	1	0	1	1	0	0	0	1	1	0	0	0	0	0	1	1	0	0	0	0	0	0
H0805	2	1	11	15	43	156	1		0	1	1	1	4	1	5	4	1	0	1	0	1	1	0	0	0	1	0	1	0	0	1	0	1	1	0	0	0	0	0	0
H0806	2	1	11	16	65	165	1		0	1	1	1	2	4		1	1	0	1	0	1	1	0	0	0	1	0	1	0	1	0	0	0
H0807	2	1	11	15	49	153	1		0	1	1		2	4		3	1	0	1	1	0					1	1	1	0	0	0	0	0
H0808	2	1	11	15	50	161	1		0	1	1	1	2		4	4	1	0	1	0	1	1	0	0	0	1	1	0	0	0	0	0	1	1	0	0	0	0	0	0
H0809	2	1	11	15	49	160	1		0	1	1	1	4	4	4	2	1	0	1	0	1	1	0	0	0	0							0
H0810	2	1	11	15	56	166	1		0	1	1	1	4	2	4	2	0	0	1	1	1	1	0	1	0	1	1	1	0	0	1	0	0
H0811	2	1	11	16	58	159	1		1	1	1	1	4	3	5	4	0	0	1	0	1	1	0	1	1	1	1	1	0	0	0	1	0
H0812	2	1	13	18	46	164	1		0	1	1	1	3	4	4	3	1	0	1	0	1	1	0	0	0	0							0
H0813	2	1	13	17	53	157	1		0	1	1	1	3	2	1	2	1	0	1	0	1	1	1	0	0	1	1	0	1	0	1	1	1	1	1	1	0	0	0	0
H0814	1	1	13	17	64	171	1		0	2	1	1	4	3	4	3	1	0	1	0	1	1	0	0	0	1	1	0	0	0	0	0	0
H0815	2	1	13	18	54	169	1		0	1	1	1	3	3	3	4	0	0	1	1	1	1	0	0	0	1	0	1	0	0	0	0	0
H0816	1	1	13	17	53	172	1		0	1	1	1	3	4	4	4	1	0	1	0	1	1	0	1	0	1	1	0	0	1	0	0	0
H0817	2	1	13	17	43	164	1		0	1	1	1	4	3	5	3	1	0	1	1	1	1	0	1	0	1	1	1	0	0	1	0	0
H0818	2	1	13	17	57	162	1		0	2	1	2	4	3	5	3	0	0	1	0	1	1	0	0	0
H0819	2	1	13	17	48	165	1		0	1	1	1	3	2	3	2	1	0	1	0	1	1	0	0	0	1	0	1	0	0	0	0	0
H0820	2	1	13	18	39	151	1		0	1	1	1	4	4		3	1	0	1	0	1	1	0	1	0	0							0
H0821	2	1	13	17	62	170	1		0	1	1	1	4	4	6	4	1	0	1	0	1	1	0	1	0	1	1	0	0	0	0	1	0
H0822	2	1	13	18	50	150	1		0	1	1	1	4	2	5	2	1	0	1	0	1	1	0	1	0	1	0	1	0	0	0	0	0
H0823	2	1	13	17	43	154	1		0	1	1	1	2	2		3	1	1	1	0	1	1	0	0	0	1	1	0	0	0	1	0	0
H0824	2	1	13				1		0	1	1	1	4		5	4	1	0	1	0	1	1	0	0	0	1	1	0	0	0	1	0	0
H0825	2	1	11	16	50	157	1		0	1	1	1	3	2	4	2	1	0	1	0	1	1	0	0	0	1	0	1	0	0	0	0	0
H0826	2	1	13	17	45	152	1		0	1	1	1	3	2	3	2	0	0	1	0	1	1	0	0	0	1	1	0	0	0	1	0	0
H0827	2	1	13	18	44	154	1		0	1	1	1	4	3		4	1	0	1	0	0					1	0	0	0	0	0	0	1	1	0	0	0	1	0	0
H0828	1	1	13	18	72	176	1		0	1	1	1	4	4	1	4	1	0	1	0	1	1	0	1	0	1	1	0	0	0	0	0	0
H0829	2	1	13	17	50	164	1		0	1	1	1	2	3	1	2	0	0	1	0	1	1	0	0	0	0							0
H0830	1	1	13	17	68	180	1		0	1	1	1	2	1		3	1	0	1	0	1	1	1	0	1	1	1	1	0	1	0	0	0
H0831	2	1	11	15	53	160	1		0	1	1	1	4	3		2	1	0	1	0	1	1	0	1	0	0							0
H0832	2	1	11	15	83	167	1		0	1	1	1	3	3	1	2	1	0	1	0	1	1	0	0	0	0							0
H0833	2	1	11	16	45	170	1		1	1	1	1	4	2	3	2	1	0	1	0	1	1	0	0	0	0
H0834	2	1	11	15	55	165	1		1	1	1	1	4	2	3	3	0	0	1	0	1	1	0	0	0	0							0
H0835	2	1	11	16	45	160	1		1	1	1	1	3	2	3	4	1	0	1	0	1	1	0	0	0	1	0	1	0	1	0	0	0
H0836	1	1	12	16	70	170	1		0	1	1	1	2	1	3	4	0	0	1	0	0					0							0
H0837	1	1	12	16	50	170	1		0	1	1	2	4	2	1	3	0	0	1	0	1	1	0	0	0	1	1	0	0	0	0	0	0
H0838	1	1	12	16	60	170	1		0	1	1	2	2	1		2	0	0	1	0	0					1	1	0	0	0	0	0	0
H0839	1	1	12	17	57	175	1		0	1	1	2	1	3	4	4	1	0	0	0	0					0							0
H0840	1	1	13	17	90	172	1		0	1	1	1	2	2	4	4	1	0	1	0	1	1	1	1	0	1	1	0	0	0	0	0	1	1	0	0	0	0	0	0
H0841	2	1	13	17	63	160	1		0	1	1	1	2	3	3	4	1	0	1	0	1	1	1	1	0	1	1	0	0	0	0	0	1	1	0	0	0	0	0	0
H0842	1	1	13	17	60	172.5	1		0	1	1	1	4	4		2	1	0	1	0	1	1	0	1	0	1	1	0	0	0	0	0	0
H0843	1	1	13	17	88	167	1		0	1	1	1	2	4	4	2	1	0	1	1	0					0							0
H0844	2	1	13	17	45	155	1		0	1	1	1	3	2		4	0	0	1	0	1	0	1	0	0	1	1	0	0	0	0	0	1	1	0	0	0	0	1	0
H0845	2	1	11	17	50	152	2		1	2	2	2	2	3	3	3	1	0	1	1	1	1	1	1	1	1	0	1	0	1	0	0	0
H0846	2	1	11	15	53	158	2		1	1	1	1	4	3		4	1	0	1	0	1	1	0	0	0	1	0	0	0	0	0	1	0
H0847	2	1	11	16	44	163	2		1	1	1	3	3	4	3	3	0	0	1	0	1	1	1	0	0	1	0	1	0	1	0	0	1	0	0	0	0	0	1	0
H0848	2	1	11	15	50	165	2		0	1	1	1	4	4		4	1	0	1	1	1	1	1	1	0	1	0	0	0	0	0	0	1	1	1	1	0	0	0	0
H0849	2	1	11	16	45	150	2		0	1	1	2	1	3	5	3	1	0	1	0	1	1	0	0	0	1	0	1	0	0	0	0	1	1	1	0	0	0	0	0
H0850	2	1	11	17	47	167	2		1	1	1	1	2	3	2	2	0	0	0	1	1	1	0	1	0	1	0	1	0	0	0	0
H0851	2	1	11	15	85	162	2		0	1	1	1	3	2	5	3	1	0	1	0	1	1	1	1	0	1	0	1	0	0	1	0	1	1	0	0	0	0	0	0
H0852	2	1	11	15	45	165	2		1	1	1	2	4	3	5	4	1	0	1	0	1	1	1	1	0	1	1	0	1	0	0	0	0
H0853	2	1	11	15	44	160	2		1	1	2	2	2	2		4	0	0	1	1	1	1	1	1	0	1	0	1	0	0	1	1	0
H0854	2	1	11	15	68	155	2		1	1	1	1	4	2		3	0	0	1	0	1	1	0	0	0	1	0	1	0	0	0	0		0
H0855	2	1	11	15	45	162	2		1	1	1	2	1	2	5	2										1	0	1	0	0	0	0	0
H0856	2	1	11	15	51	163	2		0	1	1	1	4	2	3	3	0	0	1	0	1	1	1	1	0	1	1	0	0	1	1	0	0
H0857	2	1	11	15	60	160	2		0	1	1	1	4	3	3	3	0	0	1	1	1	1	0	0	0	0							0
H0858	2	1	11	15	40	157	2		1	1	1		4	3	5	3	1	0	1	0	1	1	1	1	0	1	0	1	0	1	1	0
H0859	2	1	11	15	47	164	2		0	1	1	1	4	3	3	2	0	0	1	0	0					1	1	1	0	0	0	0	0
H0860	2	1	11	15	45	160	2		0	1	1	2	4	3	3	4	1	0	1	1	1	1	0	1	0	1	1	1	0	0	1	0
H0861	2	1	11	15	45	163	2		0	1		1	2	3		4	0	0	0	1	1	0	0	0	0	1	1	0	0	1	0	0	1	1	0	0	0	0	0	0
H0862	2	1	11	15	70	170	2		0	1	1	1	3	4	3	4	0	0	1	0	1	0	1	0	0	1	0	0	0	0	1	0	0
H0863	2	1	11	15	50.2	160	2		0	2	1	1	3	2	3	4	0	0	1	0	1	1	1	1	0	1	0	1	0	1	0	0	1	1	1	1	0	1	1	0
H0864	2	1	11	15	42	155	2		0	1	1	1	3	4	3	4	1	0	1	0	0					0							0
H0865	2	1	11	15	70	167	2		0	1	1	2	4	2	3	2	1	0	1	0	1	1	1	1	0	1	1	0	0	0	0	0	0
H0866	2	1	11	15	47	155	2		0	1	1	1	4	3	3	4	1	0	1	0	0					1	1	0	0	0	0	0	0
H0867	2	1	11	15	45	162	2		0	1	1	2	3	2	3	2	0	0	1	0	1	1	1	0	0	1	1	0	0	0	0	1	0
H0868	2	1	11	15	43	167	2		0	1	1	2	1	2	3	2	1	0	1	1	1	1	0	0	0	1	0	1	0	0	0	0	1	1	0	1	0	0	1	0
H0869	2	1	11	15			2			1	1	2	2	2	5	3	0	0	1	0	1	1	0	1	0	1	1	0	0	1	0	0	1	1	0	0	0	0	1	0
H0870	2	1	11	15	48	167	2		0	1	1	1	3	2	3	3	0	0	1	0	1	1	1	0	0	1	1	1	0	0	0	0	1	1	0	0	0	1	1	0
H0871	2	1	11	16	63	160	2		0	1	1	1	2	2		3	0	0	1	0	1	1	0	0	0	1	1	0	0	1	0	0	1	0	0	0	0	0	1	0
H0872	2	1	11	15	58	165	2		0	1	1	1	3	4		2	1	0	1	0	1	1	0	0	0	1
H0873	2	1	12		70	146	2		0	1	1	1	4	4	2	3	1	0	1	0	1	1	0	1	0	1	1	0	0	0	0	0	0
H0874	2	1	12	16	49	165	2		0	1	1	1	4	4	3	3	0	1	1	0	1	0	1	1	0	1	0	0	0	0	0	0	1	1	0	0	0	1	0	0
H0875	2	1	12	15	48	162	2		1	1	1	1	3	2	3	4	1	0	1	0	1	1	1	0	0	0							0	0	0	0
H0876	2	1	12	16	75	152	2		0	1	1	1	4	4	5	4	1	0	1	0	1	1	1	0	0	1	1	0	0	0	0	0	0
H0877	2	1	12	17	39	156	2		0	1	1	1	2	3		3	0	0	1	0	1	1	1	1	0	1	0	1	0	0	0	0	1
H0878	2	1	12	16	47	148	2		0	2	1	1	1	4	3	4	1	0	1	0	1	1	1	1	0	1	1	0	0	1	1	0	0
H0879	2	1	12	16	80	150	2		0	1	1	2	3	2	5	4	1	0	1	0	1	0	0	1	0	1	0	0	1	0	0	0	0
H0880	2	1	12	16	60	150	2		0	1	1	1	4	2	4	3	1	0	1	0	1	1	0	0	0	0							0
H0881	2	1	12	16	48	152	2		0	1	1	1	4	2	1	4	0	0	1	0	1	1	0	0	0	1	1	0	0	0	0	0	0
H0882	2	1	12	16	47	150	2		0	1	1	2	2	2	5	4	0	0	1	0	1	1	1	1	0	1	0	1	0	0	0	0	1	1	1	0	0	0	1	0
H0883	2	1	12	16	55	158	2		0	1	1	1	4	3		4	0	0	1	0	1	1	1	1	0	1	0	1	0	0	1	0	0
H0884	2	1	11	16	42	159	2		0	1	1	1	4	4	3	2	1	0	1	1	1	1	0	1	0	1	1	0	0	1	0	0	0
H0885	2	1	11	15	60	160	2		0	1	1	1	4	2	3	3	1	0	1	0	1	1	0	0	0	0							0
H0886	2	1	12	16	39	165	2		1	1	1	1	3	3	3	3	1	0	1	1	1	1	0	0	0	1	1	0	0	0	0	0	0
H0887	2	1	12	16	50	156	2		0	1	1	1	3	3	4	4	1	0	1	0	1	1	0	1	0	1	1	1	0	0	0	0	0
H0888	2	1	12	16	48	169	2		0	1	1	1	2	4	5	2	1	0	1	0	1	1	1	0	0	1	1	1	0	1	1	0	1	1	0	0	0	0	0	0
H0889	2	1	12	16	50	165	2		0	1	1	1	2	4	6	4	1	0	1	0	1	1	1	0	0	1	0	1	0	0	0	0	1	1	0	0	0	1	1	0
H0890	2	1	12	16	40	152	2		0	1	1	2	2	1	4	4	0	0	1	0	1	1	1	1	0	1	0	0	0	0	0	0	1	1	1	0	0	1	0	0
H0891	2	1	12	18		162	2		0	1	1	1	3	4		3	0	0	1	0	1	1	0	1	0	0							0
H0892	2	1	12	15	47	165	2		0	1	1	3	2	2	2	3	0	0	1	0	1	1	1	0	0	1	1	0	0	0	0	0	0
H0893	2	1	11	15	50	169	2		0	1	1	1	4	4	3	2	1	0	1	1	1	1	1	0	0	1	0	1	0	1	0	0	1	1	0	0	0	1	0	0
H0894	2	1	12	17	48	158	2		0	1	1	1	4	2	4	3	1	0	0	0	0					0							0
H0895	2	1	12	16	52	152	2		0	1	1	1	2	1	5	3	1	0	1	0	1	1	0	1	0	1	1	1	0	0	0	0	0
H0896	2	1	12	16	89	165	2		0	1	1	3	3	3	5	4	0	0	1	0	1	1	0	0	0	0							0
H0897	2	1	12	16	48	153	2		1	1	1	2	4	3		4	0	0	1	0	1	1	0	1	0	1	0	1	0	0	1	0	1	0	0	1	0	1	0	0
H0898	2	1	12	17	45	157	2		0	1	1	1	3	2	2	2	1	0	1	0						1
H0899	2	1	12	16	59	159	2		0	1	1	1	2	3		4	0	0	1	0	1	1	1	1	0	1	1	0	0	0	0	0	0
H0900	2	1	12	16	43	151	2		0	1	1	1	2	2		4	1	0	1	0	1	1	0	0	0	1	1	0	0	0	0	0	0
H0901	2	1	12	16	80	168	2		0	1	1	2	3	2	3	4	1	0	1	0	1	1	0	0	0	1	0	1	0	0	0	0	0
H0902	2	1	12	16	59	153	2		0	1	1	3	4	4	3	4	1	0	1	0	1	1	0	1	0	1	1	0	0	0	0	0	0
H0903	2	1	12	16	50	163	2		0	1	1	1	1	3		4	1	0	1	0	1	1	0	1	0	1	1	0	0	1	1	0	0
H0904	2	1	12	16	47	155	2		0	1	1	1	2	2	3	2	0	0	1	0	1	1	0	0	0	1	1	1	0	0	0	0	0
H0905	2	1	12	16	60	163	2		0	1	1	1	2	3	3	2	1	0	1	0	1	1	1	0	0	1	1	0	0	0	0	0	1	0	0	0	0	1	1	0
H0906	2	1	12	16	48	158	2		0	1	1	1	3	2		2	1	0	1	0	1	1	0	0	0	1	1	0	0	0	0	0	0
H0907	2	1	12	16	43	153	2		0	1	1	1	4	2	4	3	1	0	1	0	1	1	1	0	0	1	1	0	0	0	0	0	0
H0908	2	1	12	16	50	172	2		0	1	1	1	2	4	4	3	1	0	1	1	0					1	1	0	0	0	0	0	0
H0909	2	1	13	16	40	155	2		0	1	1	1	2	3		2	1	0	1	0	1	1	1	0	0	1	1	0	0	0	0	0	1	1	1	1	0	1	1	0
H0910	2	1	13	18	38	149	2		0	1	1	1	2	2	2	3	1	0	0	0	0					1	0	0	0	0	1	0	0
H0911	2	1	12	16	45	157	2		0	1	1	3	2	1	5	3	0	0	1	0	1	1	1	0	0	1	0	1	0	0	0	0	0
H0912	2	1	12	16	51	163	2		0	1	1	1	1	2	5	2	0	0	1	0	1	1	0	0	0	1	1	1	0	0	0	0	0
H0913	2	1	12	16	40	160	2		0	1	1	2	3	4	4	2	0	0	1	0	1	1	0	0	0	1	1	1	0	0	0	0	0
H0914	2	1	11	16	41	156	2		0	1	1	1	2	2	4	2	1	0	1	0	1	1	1	1	0	1	1	0	0	0	1	0	0
H0915	2	1	12	16	56	159	2		0	1	1	2	2	2	1	2	0	1	1	0	1	1	0	1	0	1	1	0	0	0	0	0	0
H0916	2	1	12	16	57	164	2		0	1	1	1	1	3	5	4	0	0	1	0	1	0	1	0	0	1	0	0	0	0	1	0	0
H0917	2	1	12	16	61	154	2		0	1	1	1	3	4	5	4	1	0	1	0	1	1	0	1	0	0							0
H0918	2	1	12	17	65	159	2		0	1	1	3	4	2		4	0	0	1	0	1	1	0	0	0	1	1	0	0	0	0	0	0
H0919	2	1	12	16	39	154	2		0	1	1	1	1	3	2	4	0	0	1	1	1	1	0	1	1	1	0	1	0	0	0	0	0
H0920	2	1	12	17	46	163	2		0	1	1	1	4	2	1	3	1	0	1	1	1	1	0	1	0	1	1	0	0	0	1	0	0
H0921	2	1	12	16	79	165	2		0		1	1	4	4		4	1	0	1	0	1	1	0	0	0	1	0	1	0	0	1	0	1	1	0	1	0	0	0	0
H0922	2	1	12	16	53	154	2		0	1	1	1	3	4	2	3	1	0	1	0	1	1	0	1	0	1	0	1	0	0	0	0	0
H0923	2	1	12	16	68	167	2		0	1	1	1	2	3	5	3	1	0	1	0	1	1	0	0	0	1	0	1	0	0	0	0
H0924	2	1	12	17	95	169	2		0	1	1	1	3	3		4	0	0	1	1	1	1	0	0	0	1	0	0	0	0	1	0	0
H0925	2	1	12	16	49	165	2		0	1	1	1	3	2	3	2	1	0	1	0	1	1	1	0	0	1	0	1	0	1	0	0	0
H0926	2	1	12	16	54	157	2		0	1	1	1	2	4	5	3	0	0	1	0	1	1	1	1	0	1	0	1	0	0	0	0	1	0	0	1	0	0	0	0
H0927	2	1	12	16	46	160	2		0	1	1	2	2	2	4	3	0	1	1	0	1	1	0	0	0	1	1	0	0	0	0	0	1	1	0	0	0	0	0	0
H0928	2	1	12	16	45	160	2		0	1	1	2	2	2	4	3	0	1	1	0	1	1	0	0	0	1	1	0	0	0	0	0	1	1	0	1	0	1	1	0
H0929	2	1	12	17	53.9	153	2		0	1	1	2	3	2	3	3	0	0	1	0	1	1	1	1	0	1							0
H0930	2	1	12	16	51	161	2		0	1	1	3	2	2	2	2	1	0	1	0	1	1	1	1	0	1	1	1	0	0	0	0	1	1	0	1	0	0	0	0
H0931	2	1	12	16	46	165	2		0	1	1	1	3	3	4	4	1	0	1	0	1	1	0	0	0	0							0
H0932	2	1	12	17	45	155	2		0	1	1	1	4	3	3	3	0	0	1	0	1	1	1	0	0	1	1	0	0	0	0	0	0
H0933	2	1	12	16	41	153	2		0	1	1	1	4	2	3	4	0	0	1	0	1	1	0	1	0	1	1	0	0	0	0	0	0
H0934	2	1	12	16	87	153	2		0	1	1	1	3	4		3	1	0	1	0	1	1	1	1	0	1	0	1	0	0	0	0	0
H0935	2	1	12	16	47	155	2		0	1	1	3	4	4	4	3	1	0	1	1	1	1	0	0	0	1	1	0	0	0	0	0	0
H0936	2	1	12	17	47	153	2		0	1	2	1	2	4	3	3	1	0	1	0	1	1	1	0	0	1	0	1	0	1	1	0	0
H0937	2	1	12	17	45.8	132	2		0	1	1	1	4	2	3	4	1	0	1	0	1	1	0	0	0	1	1	0	0	0	0	0	0
H0938	2	1	12	16	42	150	2		0	1	1	3	4	2	3	4	1	0	1	0	1	1	0	0	0	1	1	0	0	0	0	0	1	1	0	0	0	0	0	0
H0939	2	1	12	16	50	160	2		0	1	1	1	1	3	5	3	1	0	1	0	1	1	0	1	0	1	1	1	0	0	1	0	1	1	0	0	0	0	0	0
H0940	2	1	12	16	54	158	2		0	1	1	2	2	2	3	4	0	0	1	1	1	1	1	0	0								1	1	1	1	0	0	0	0
H0941	2	1	12	16	69	162	2		0	1	1	2	4	1		3	1	0	1	0	1	1	1	0	0	1	1	0	0	0	0	0	0
H0942	2	1	11	15			2		0	1	1	1	4	2	3	4	0	0	1	0	1	1	0	0	0	1	1	0	0	0	1	0	0
H0943	2	1	11	15	50	164	2		0	1	1	1	3	3	3	2	1	0	1	0	1	1	0	1	0	1	1	0	0	0	0	0	0
H0944	2	1	11	15	82	165	2		0	1	1	1	4	3	5	4	0	0	1	0	1	1	0	0	0	1	0	1	0	0	0	0	0
H0945	2	1	11	16	52	161	2		0	1	1	4	4	3	3	4	0	0	1	0	1	1	1	0	0	1	0	1	0	0	1	0	1	1	0	1	0	0	0	0
H0946	2	1	11	16	49	163	2		0	1	1	1	1	2	3	3	1	0	1	0	1	1	1	1	0	1	0	1	0	0	1	0	1	0	0	0	0	0	1	0
H0947	2	1	11	15	55	165	2		0	1	1	2	3	3		2	1	0	1	0	0					1	1	0	0	0	1	0	0
H0948	2	1	11	15	36	153	2		0	1	1	1	2	2		4	0	0	1	0	1	1	0	0	0	0							0
H0949	2	1	11	15	50	162	2		0	1	1	1	4	3	1	3	0	0	1	0	1	1	0	0	0	1	1	0	0	0	0	0	1	1	0	0	0	0	0	0
H0950	2	1	11	15	57	163	2		0	1	1	1	3	3	3	3	0	0	1	0	1	1	0	1	0	1	0	0	0	1	0	0	0
H0951	2	1	11	16	59.5	168	2		0	1	3	1	2	2	3	3	1	0	1	0	1	1	0	1	0	1	1	0	0	1	1	0	0
H0952	2	1	13	17	45	155	2		0	2	1	1	4	3	3	2	0	0	1	0	1	1	0	0	0	1	1	0	0	0	0	0	0
H0953	2	1	13	17	47	151	2		0	1	1	1	2	2	1	3	1	0	1	0	0					1	1	0	0	0	0	0	0
H0954	2	1	13	18	67	161	2		0	1	1	2	3	4	3	4	1	0	1	0	1	1	0	1	0	1	0	0	0	0	1	0	0
H0955	2	1	13	18			2		0	1	1	2	4	1	4	4	1	1	1	0	1	1	0	0	0	1	1	0	0	0	0	0	0
H0956	2	1	13	17	44.7	153	2		0	1	1	2	4	3	4	4	1	0	1	0	1	1	1	1	0	1	1	0	0	1	0	0	0
H0957	2	1	13	17	43	162	2		0	1	1	1	1	3	3	4	0	0	1	1	1	1	0	0	0	1	1	0	0	0	0	0	0
H0958	2	1	13	17	52	148	2		0	1	1	1	4	4	5	4	1	0	1	1	1	1	0	1	0	1	0	1	0	1	0	0	0
H0959	2	1	13	17	47	160	2		0	2	1	2	3	3	5	3	1	0	1	0	1	1	0	0	0	1	0	0	0	0	1	0	0
H0960	2	1	13	17	58	158	2		0	1	1	1	3	4	4	3	1	0	1	0	1	1	0	0	0	1	0	0	0	0	1	0	0
H0961	2	1	13	17	54	158	2		0	1	1	2	2	3	3	3	0	0	1	0	1	1	0	0	0	1	0	0	0	0	1	0	0
H0962	2	1	13	17	47	162	2		0	1	1	2	3	2	4	3	0	0	1	0	1	1	1	0	0	1	1	1	0	0	0	0	1
H0963	2	1	13	18	77	166	2		0	2	1	2	4	2	3	4	1	0	1	0	0					1	0	1	0	0	1	0	0
H0964	2	1	13	17			2		0	1	1	1	2	3	1	2	0	0	1	0	1	1	0	0	0	1	1	0	0	0	0	0	0
H0965	2	1	13	17	44	160	2		0	2	1	2	4	4	3	2	1	0	1	0	1	1	1	1	0	1	1	0	0	0	0	0	1	1	0	0	0	0	0	0
H0966	2	1	13	17	48	163	2		0	1	1		3	2	3	3	0	0	1	0	1	1	0	1	0	1	0	1	0	1	0	0	1	1	0	1	0	0	0	0
H0967	2	1	13	17	51	164	2		0	1	1	1	4	3	3	2	0	0	1	0	1	1	0	0	0	1	1	0	0	1	0	0	0
H0968	2	1	13	17	44.5	152	2		0	1	3	1	4	2	4	3	1	0	1	0	1	1	0	0	0	0							0
H0969	2	1	13	17			2		0	1	1	1	4	3	4	3	0	0	1	0	1	1	0	0	1	0							0
H0970	2	1	13	18	126	169	2		0	1	1	1	4	2	5	4	1	0	1	0	1	1	0	0	1	1	1	1	0	0	0	0	0
H0971	2	1	13	18	38.5	159	2		0	1	1	2	1	4	3	3	1	0	1	0	1	1	0	1	0	1	1	0	0	0	1	0	1	1	0	1	0	0	0	0
H0972	2	1	13	17	50	162	2		0	1		1	4	3		4	0	0	1	0	1	1	0	0	0	1	1	0	0	0	0	0	0
H0973	2	1	13	17	39	157	2		0	1	1	2	4	3	4	3	1	0	1	0	1	1	1	1	1	1	0	1	0	1	1	1	0
H0974	2	1	13	17	39	155	2		0	1	1	1	3	3	4	4	0	0	1	0	1	1	0	0	0	1	0	0	0	1	1	0	0
H0975	2	1	13	17	56	160	2		0	1	1	1	3	4	5	4	0	0	1	1	1	1	1	0	0	1	0	1	0	0	0	0	1	1	0	0	0	0	0	0
H0976	2	1	13	17	108	167	2		0	1	1	1	4	3		4	0	0	1	0	1	1	1	0	0	1	1	1	0	0	0	0	1	1	0	0	0	0	0	0
H0977	2	1	13	17	71	165	2		0	1	1	2	2	3		4	1	0	1	1	1	1	0	1	0	1	1	0	0	0	0	0	0
H0978	2	1	13	18	53	160	2		0	2	1	1	4	2	2	4	1	0	1	0	1	1	0	0	0	1	1	1	0	0	1	0	0
H0979	2	1	13	17	53	162	2		0	1	1	2	2	4	3	4	1	0	1	1	1	1	0	0	0	1	1	0	0	0	0	0	0
H0980	2	1	13	17	45	155	2		0	1	1	1	4	4	3	4	1	0	1	1	1	1	1	1	0	1	0	1	0	0	1	0	1	1	0	0	0	1	0	0
H0981	2	1	13	17	47	165	2		0	1	1	1	2	2	3	4	1	0	1	0	1	1	0	0	0	1	1	0	0	0	0	0	0
H0982	2	1	13	18	44	152	2		0	1	1	1	1	4		3	1	0	1	0	0					0							0
H0983	2	1	13	18	44	165	2		0	1	1	2	2	3	1	2	0	0	1	0	1	1	0	0	0	1	1	0	0	0	0	0	1	1	0	0	0	0	0	0
H0984	2	1	13	17	50	145	2		0	1	1	1	4	3	3	3	0	0	1	0	1	1	0	0	0	0							1	1	0	0	0	0	0	0
H0985	2	1	13	17	40	154	2		0	1	1	1	4	3	5	2	1	0	1	0	1	1	0	0	0	0							0
H0986	2	1	13	17	66	168	2		0	1	1	1	2	3	3	4	1	0	0	0	1	1	1	1	0	1	1	1	0	0	0	0	0
H0987	2	1	13	17	49	158	2		0	2	1	3	3	3		4	1	0	1	0	1	0	1	0	0	1	0	0	0	1	0	0	0
H0988	2	1	13	17	66	158	2		0	1	1	2	2	4	5	3	0	0	1	0	1	1	0	0	0	1	0	0	0	0	1	0	0
H0989	2	1	13	17	55	160	2		0	1	1	5	2	1	3	2	1	0	1	0	1	1	0	0	0	1	1	0	0	0	0	0	0
H0990	2	1	13	18	68	161	2		0	1	1	1	4	4		4	0	0	1	0	1	0	1	0	1	1	1	0	0	0	0	1	1	1	0	0	0	0	0	0
H0991	2	1	13	18	54.5	165	2		0	1	1	3	3	4		2	1	0	1	1	0					1	1	0	0	0	0	1	0
H0992	2	1	13	17	46	168	2		0	1	1	2	2	3	3	4	1	0	1	0	1	1	0	0	0	0							0
H0993	2	1	13	17	46	161	2		0	1	1	1	4	4	3	3	1	0	1	1	1	1	0	0	0	0							0
H0994	2	1	13	18	52.4	165	2		0	1	1		3	2	3	4	0	0	1	1	1	1	0	1	0	1	1	0	0	0	0	0	1	0	0	0	0	1	0	1
H0995	2	1	13	17	50	163	2		0	1	1	2	2	2	3	3	0	0	1	0	1	1	1	0	0	1	1	0	0	0	1	0	1	1	0	0	0	0	0	0
H0996	2	1	13	18	52	157	2		0	2	1	2	3	2		3	0	0	1	0	1	1	1	1	0	1	1	1	0	0	0	0	1	1	1	0	0	0	0	0
H0997	2	1	13	17	50	166	2		0	2	1	2	4	2	2	4	0	0	1	0	1	0	0	0	1	0							0
H0998	2	1	13	18	43	155	2		0	1	1	1	3	2		4	0	0	1	0	0					0							0
H0999	2	1	13	17	56	160	2		0	1	1	1	3	4		3	1	0	1	1	1	1	0	1	0	1	1	0	0	0	0	0	0
H1000	2	1	13	18	49	165	2		0	1	1	1	3	4		3	1	0	1	0	1	0	0	0	1	1	0	0	0	0	1	0	0
H1001	2	1	13	17	58	154	2		0	1	1	3	2	3	5	3	1	0	1	0	1	1	0	0	0	1	1	1	0	1	1	0	0
H1002	2	1	13	17	41	161	2		0	1	1	3	2	2	1	4	0	0	1	0	1	1	0	0	0								1	0	0	0	0	0	1	0
H1003	2	1	13	17	47	152	2		0	1	1	1	4	3	1	3	0	0	1	0	1	1	1	0	0								1	1	1	0	0	0	0	0
H1004	2	1	13	17	40	155	2		0	1	1	1	3	4	5	4	1	0	1	0	1	1	1	1	0	1	0	1	0	1	1	0	1	1	0	0	0	0	1	0
H1005	2	1	13	18	87	167	2		0	1	1	1	4	4	5	3	1	0	1	0	1	1	1	1	0	1	1	1	0	0	0	0	1	1	0	1	0	0	0	0
H1006	2	1	13	18	50	160	2		0	1	1	1	4	2	5	4	0	0	1	0	1	1	0	0	0	1	0	1	0	1	1	0	0
H1007	2	1	13	17			2		0	1	1	1	4	2	3	3	0	0	1	0	1	1	1	0	0	1	1	1	0	0	1	0	1	0	0	0	0	1	1	0
H1008	2	1	13	17	53	156	2		0	1	1	1	4	4	3	4	1	0	1	0	1	1	1	0	0	1	1	1	0	0	0	0	1	0	0	0	0	1	1	0
H1009	2	1	13	17	45	160	2		0	1	1	1	1	4	4	4	1	0	1	0	1	1	1	1	0	1	0	1	0	0	0	0	0
H1010	2	1	13	18	44	155	2		0	1	1	2	4	2	3	3	0	0	1	0	1	1	0	0	0	1	1	0	0	0	0	0	0
H1011	2	1	13	17	46	160	2		0	1		1	4	3	5	4	0	0	1	0	1	1	0	0	0	1	0	1	0	0	0	0	1	1	0	0	0	1	0	0
H1012	2	1	13	17	43	158	2		0	1	1	3	4	2	5	3	0	0	1	0	1	1	0	0	0	1	1	1	0	0	1	0	1	1	0	0	0	0	0	0
H1013	2	1	13	17	65	165	2		0	1	1	1	2	2		3	1	0	1	0	1	1	1	1	0	1	0	1	0	0	1	0	0
H1014	2	1	13	18	34	157	2		0	1	1	3	3	4		4	1	0	1	0	1	1	0	0	0	1	1	0	0	0	1	0	0
H1015	2	1	13	17	53	165	2			1	1	2	4	2		3	0	1	0	0						1	1	0	0	0	0	0	1	0	1	0	0	0	0	0
H1016	2	1	13	17	64	170	2		0	1	1	1	4	2	3	4	0	0	1	0	1	1	0	0	0	1	1	1	0	1	0	0	0
H1017	2	1	13	17	62	157	2		0	1	1	3	4	3	3	3	0	0	1	0	1	1	0	0	0	1	0	0	0	0	0	1	0
H1018	2	1	13	18	52	160	2		1	1	1	3	4	3	1	4	0	0	1	0	1	1	0	0	0	1	1	0	0	0	0	0	0
H1019	2	1	13	17	44	157	2		0	1	1	1	3	4	3	3	1	1	1	0	1	1	0	1	0	1	1	0	0	0	0	0	0
H1020	2	1	13	17	53	160	2		0	1	1	2	4	2	3	2	1	0	1	0	1	1	0	0	0	1	0	1	0	0	0	0	0
H1021	2	1	13	17	45	167	2		0	1	1	5	2	2	5	3	1	0	1	0	1	1	0	0	0	1	0	1	0	0	1	0	1	1	0	0	0	0	1	0
H1022	2	1	13	17	55	161	2		0	1	1	1	2	3	5	4	0	0	1	0	1	1	1	0	0	1	1	0	0	0	1	0	1	0	0	1	0	0	0	0
H1023	2	1	11	15	42	153	2		0	1	1	2	2	2	5	3	1	0	1	0	1	1	0	0	0	1	1	0	0	0	0	0	0
H1024	2	1	11	15			2		0	1	1	1	4		5	4	1	0	1	0	1	1	1	0	0	1	0	1	0	0	1	0	1	0	1	0	0	0	1	0
H1025	2	1	11	15	46	156	2		0	1	1	1	4	4	3	4	1	0	1	1	1	1	0	0	0	0							0
H1026	2	1	11	16	40	158	2		0	1	1	2	3	2	4	4	1	0	1	0	1	1	0	0	0	0							0
H1027	2	1	11	15	55	158	2		0	1	3	1	4	3	3	4	1	0	1	0	1	1	1	1	1	1	0	1	0	0	0	1	0
H1028	2	1	13	17	69	164	2		0	1	1	1	1	2	5	4	0	0	1	0	1	1	0	0	0	1	1	1	0	0	0	0	1	0	0	0	0	1	0	1
H1029	2	1	13	18	67	169.5	2		0	1	1	2	1	3		2	1	0	1	0	1	1	0	0	0	1	1	0	0	0	0	1	1	1	0	0	0	1	0	0
H1030	2	1	13	17	59	157	2		1	1	1	2	2	2	3	3	0	0	1	0	1	1	1	0	0	1	1	0	0	0	1	0	0
H1031	2	1	13	17	58	163	2		1	1	1	3	4	4	3	3	0	0	1	1	0					1	0	0	0	0	1	0	1	1	0	1	0	1	1	0
H1032	2	1	13	16	107	170	2		0	1	1	3	4	4	5	1	0	0	1	0	1	1	1	0	0	1	0	1	0	1	1	1	0
H1033	2	1	11	15	53	156	2		1	1	1	2	4	2		4	0	0	1	0	1	1	0	0	0	1	0	0	0	0	1	0	1	1	0	0	0	1	1	0
H1034	2	1	11	15	40	155	2		1	1	1	3	4	2	3	2	0	0	1	0	1	1	0	1	0	1	0	1	0	1	1	0	1	1	0	0	0	1	1	0
H1035	2	1	11	15	51	161	2		0	1	1	1	4	3	3	3	0	0	1	0	1	1	1	1	0	1	0	1	0	1	1	0	0
H1036	2	1	11	15	57	173	2		1	1	2	1	3	2	6	4	1	0	1	0	1	1	0	0	0	1	1	0	0	0	0	0	0
H1037	2	1	11	16	44	152	2		0	1	1	1	4	2	4	3	1	0	1	0	0					1	1	0	0	0	0	0	0
H1038	2	1	11	15	50	165	2		1	1	1	1	3	2		3	0	0	1	0	1	1	0	0	0	0
H1039	2	1	11	15	45	160	2		1	1	1	2	4	2	1	2	0	0	1	0	1	1	0	1	0	1	0	0	0	1	1	0	0
H1040	2	1	12	16	59	160	2		0	1	1	2	2	1	3	3	1	0	1	0	0					0							0
H1041	2	1	11	15	65	163	2		0	1	1	3	4	2	4	3	0	0	1	0	1	1	1	1	0	1	1	0	0	0	0	0	0
H1042	2	1	11	15	52	164	2		0	1	1	1	2	3	3	3	0	0	1	0	1	1	0	0	0	1	0	0	0	0	1	0	1	1	1	1	0	1	1	0
H1043	2	1	11	15	43	163	2		0	1	1	2	2	2		3	0	0	1	0	1	1	0	1	0	1	1	0	0	0	0	0	0
H1044	2	1	11	15	56	157	2		0	1	1	1	4	3	3	3	1	0	1	0	1	1	0	0	0	1	1	0	0	0	0	0	0
H1045	2	1	11	15	47.5	162	2		0	1	3	3	2	4	5	3	0	0	1	0	1	1	0	0	0	1	0	1	0	0	0	0	0
H1046	2	1	11	15	53	162	2		0	1	1	1	4	2	5	3	1	0	1	0	1	1	1	0	0	1	0	1	0	0	1	0	0
H1047	2	1	11	15	42	160	2		0	1	1	1	4	2		3	1	0	1	0	1	1	0	0	0	1	1	0	0	0	0	0	1	1	0	0	0	0	0	0
H1048	2	1	11	16	70	165	2		0	1	1	2	4	2		4	1	0	1	0	0					1	1	0	0	0	0	0	0
H1049	2	1	11	15	48	165	2		0	1	1	1	3	2		3	1	0	1	1	1	1	0	0	0	1	1	0	0	0	0	0	0
H1050	2	1	11	16	48	156	2		0	1	1	3		4	3	3	1	0	1	0	1	1	0	1	0	1	0	1	0	1	1	0	0
H1051	2	1	11	16	43	151	2		0	1	1	1	4	3	3	3	1	0	1	0	1	1	0	1	0	1	1	0	0	0	0	0	0
H1052	2	1	11	15	54	160	2		0	1	1	1	2	2	1	4	1	0	1	0	1	1	0	1	0	1	1	0	0	1	0	0	0
H1053	2	1	11	16	55	151	2		0	1	1	1	3	3	5	4	1	0	1	1	1	1	0	0	0	1	0	1	0	0	1	0	0
H1054	2	1	11	15	67	163	2		0	1	1	1	3	4		2	1	0	1	0	1					0							0
H1055	2	1	11	15	57	151	2		0	1	1	1	2	4	3	2	1	0	1	1	1	1	1	0	0	1	0	1	0	0	0	0	1	1	0	1	0	1	0	0
H1056	2	1	11	15	41.5	156	2		0	1	1	1	2	3	3	2	1	0	1	0	1	1	1	0	0	1	0	1	0	0	0	0	1	1	0	1	0	1	0	0
H1057	2	1	11	16	60	164	2		0	1	1	1	4	3	5	4	1	0	1	0	1	1	0	0	0	1	0	1	0	0	1	1	0
H1058	2	1	11	15	62	155	2		0	1	1	1	3	3	5	4	0	0	1	0	1	1	1	0	0	1	1	1	0	0	0	0	0
H1059	2	1	11	16	50	156	2		0	1	1	1	4	3	4	3	0	0	1	0	1	1	1	1	0	1	0	1	0	0	0	0	0
H1060	2	1	11	16	45	152	2		0	1	1	3	4	2	2	4	0	0	1	0	1	1	0	1	0								1	1	0	0	0	0	0	0
H1061	2	1	11	15	55	148	2		0	1	1	1	4	3		3	1	0	1	1	1	1	1	1	0	1	1	1	0	0	0	0	0
H1062	2	1	11	16	60	162	2		0	1	1	1	4	4	5	3	1	0	1	0	1	1	0	0	0	1	1	1	0	0	0	0	0
H1063	2	1	13	17	47	165	2		0	1	1	2	3	3	3	3	1	0	1	0	1	1	0	0	0	1	0	1	0	0	0	0	0
H1064	2	1	13	18	41	153	2		0	1	1	1	1	4	3	2	0	0	1	0	1	1	0	1	0	1	1	0	0	0	0	0	0
H1065	2	1	13	18	72	168	3		0	1	1	1	3	2	4	2	1	0	1	0	1	1	0	1	0	1	1	0	0	0	1	0	0
H1066	2	1	13	17	46	154	3		1	1	1	2	2	3	4	4	1	0	1	0	1	1	1	1	0	1	0	1	0	0	0	1	0
H1067	1	1	12	16	89	180	3		0	1	1	1	3	3	4	4	1	0	1	0	1	1	0	0	0	1	0	1	0	0	0	0	1	1	0	0	0	0	0	0
H1068	2	1	12	16	56	167	3		0	2	3	1	2	3		3	1	0	1	0	1	1	1	1	0	1	0	1	0	0	0	0	0
H1069	1	1	12	16	78	177	3		0	1	1	1	4	4	3	3	0	0	1	0	1	0	1	1	0	1	0	1	0	1	0	0	0
H1070	1	1	12	17	75	175	3		0	1	1	1	4	2	4	4	1	0	1	0	1	1	0	0	0	1	1	0	0	0	0	0	0
H1071	1	1	12	16	53	178	3		0	1	1	1	2	2	1	3	0	0	1	0	1	1	0	0	0	0							0
H1072	1	1	12	17	87	170	3		0	1	1	1	1	4	4	4	0	0	1	0	1	1	0	0	0	1	0	1	0	0	0	0	0
H1073	1	1	12	16	63	173	3		0	2	2	1	2	4	1	3	1	0	1	0	1	1	0	0	0	1	0	1	0	0	0	0	0
H1074	1	1	12	16	84	174	3		0	1	1	2	3	3	4	3	0	0	1	0	1	0	1	0	0	0							0
H1075	1	1	12	17	50	176	3		0	1	1	3	4	4	3	4	1	0	1	0	1	1	0	0	0	1	0	1	0	0	0	0	0
H1076	1	1	13	16	68	177	3		0	1	1	1	3	3	4	3	0	0	1	0	1	0	1	0	0	0							0
H1077	2	1	12	17	60	160	3		1	1	1	2	1	4	3	1	1	0	1	0	1	1	0	0	0	1	1	0	0	0	0	0	1	1	1	0	0	0	1	0
H1078	2	1	12	17	68	157	3		0	1	1	1	1	4	1	3	0	0	1	0	1	1	1	1	0	0	0	1	0	1	0	0	0
H1079	2	1	12	17	48	165	3		0	1	1	2	3	2	3	3	0	0	1	0	1	1	0	0	0	0							0
H1080	2	1	12	16	60	165	3		1	1	1	1	3	2	4	3	0	0	1	0	1	1	0	0	0	0							0
H1081	2	1	12	17	52	166	3		0			2	3	2	3	3	0	0	1	0	1	1	0	0	0	0
H1082	1	1	12	16	63	175	3		0	1	1	2	1	4	3	2	1	0	0	0	1	1	0	1	0	1	1	1	0	0	0	0	0
H1083	2	1	12	16			3		0	1	1	2	2	2	3	2	1	0	1	0	0					1	0	1	0	0	0	0
H1084	2	1	12	17	45	156	3		0	1	1	1	4	2		2	1	0	1	0	1	1	0	0	0	1	1	1	0	0	0	0	0
H1085	1	1	12	17	61	182	3		0	2	1	1	4	4	3	3	1	0	1	0	1	1	0	0	0	1	0	1	0	0	0	0	0
H1086	1	1	12	16	60	175	3		0	1	1	1	4	3		2	1	0	1	0	0					1	1	0	0	0	0	0	0
H1087	1	1	12	17	65	162	3		0	1	1	2	2	3	1	3	1	0	1	0	0					1	1	0	0	0	0	0	0
H1088	1	1	12	17	62.5	178	3		0	1	1	1	2	3	1	3	1	0	1	0	0					1	1	0	0	0	0	0	0
H1089	2	1	12	17	62	170	3		0	1	1	2	4	4	1	4	1	0	1	0	1	1	0	0	0	1	1	1	0	0	0	0	0
H1090	1	1	12	16	87	168	3		0	1	1	1	3	3		2	1	0	1	0	1	0	1	0	0	1	0	1	0	0	0	0	0
H1091	1	1	12	17	54	175	3		0	1	1	2	4	3		1	1	0	1	0	0					1	1	0	0	0	0	0	0
H1092	2	1	13	17	63	162	3		0	1	1	1	1			2	1	0	1	0	1	1	0	0	0	1	1	0	0	0	0	0	0
H1093	2	1	13	17	39	158	3		0	2	1	3	2	4	3	2	1	0	1	0	1	1	0	0	0	1	1	0	0	0	0	0	1	0	0	1	0	1	1	0
H1094	2	1	13	18	84	165	3		0	1	1	2	2	3	1	4	0	0	1	0	1	1	1	1	0	1	1	0	0	0	1	0	1	1	0	1	0	0	0	0
H1095	1	1	13	18	53	160	3		0	2	1	2	4	2	1	2	1	0	1	0	1	1	1	1	0	1	1	0	0	0	0	0	0
H1096	1	1	13	17	48	169	3		0	1	1	1	4	3	1	2	0	0	1	0	1	0	1	0	0	1	1	0	0	0	0	0	1	1	0	1	0	1	1	1
H1097	1	1	13	17	97	181	3		0	1	1	1	4	2	4	4	1	0	1	0	1	1	0	0	0	1	1	0	0	0	0	0	0
H1098	2	1	13	17	43	165	3		0	1	1	1	4	4	1	3	1	0	1	0	1	1	0	1	0	1	1	0	0	0	0	0	0
H1099	1	1	13	17	57	170	3		1	2	1	1	2	2	4	4	1	0	1	0	1	1	0	1	0	0							0
H1100	2	1	13	17	43	159	3		1	1	1	1	2	3	4	3	0	0	1	0	1	1	0	0	0	1	0	0	0	0	1	0	0
H1101	1	1	13	17	80	179	3		0	1	1	2	1	2	4	2	1	0	0	0	1	1	0	0	0	0
H1102	2	1	13	18	48	156	3			1	1	1	3	4	5	4	0	0	1	0	1	1	0	1	0	1	0	1	0	0	0	0	0
H1103	2	1	13	16	50	170	3		1	1	1	1	4	4	3	4	1	0	1	0	1	1	0	0	0	1	0	1	0	1	1	0	0
H1104	2	1	13	17	46	158	3		0	1	1	1	3	4		3	1	0	1	0	0					1	0	0	0	0	1	0	1	1	0	0	0	0	0	0
H1105	2	1	13	17	75	162	3		0	1	1	1	2	4	1	2	1	0	1	0	0					0							0
H1106	2	1	13	17	55	166	3		0	1	1	2	2	2	3	4	1	0	1	0	1	1	0	0	0	1	1	0	0	0	0	0	0	0
H1107	1	1	12	16	60	176	3		0	1	1	3	3	4	3	3	1	0	1	0	1	1	0	0	0	0							0
H1108	1	1	12	17	90	178	3		0	2	1	2	2	4	1	2	1	0	1	0	1	1	0	0	0	1	1	0	0	0	0	0	0
H1109	2	1	12	17	55	153	3		1	2	1	2	3	3		3	1	0	1	0	0					1	0	0	0	1	0	0	0
H1110	1	1	13	18	44	168	3		0	1	1	1	4	1	3	4	0	0	1	0	1	1	0	0	0	1	0	0	0	0	1	0	0
H1111	1	1	12	17			3			1		1	3	3		2	1	0	1	0	0					0							0
H1112	2	1	12	17	50	163	3		0	1	1	1	4	2	1	4	1	0	1	0	1	1	0	0	0	1	1	1	0	0	0	0	0
H1113	2	1	12	16	43	159	3		0	2	1	2	2	2	5	4	1	0	1	1	1	1	0	0	0	1	0	1	0	1	0	0	0
H1114	2	1	12	16	78	175	3		1	1	1	1	2	4	4	2	1	0	1	0	1	1	0	0	0	1	0	0	0	0	1	0	0
H1115	2	1	12	16	60	162	3		0	2	1	2	3	2		3	0	0	1	0	1	1	1	1	0	1	0	1	0	0	1	0	0
H1116	2	1	12	17	46	155	3		0	1	1	1	4	2	5	4	0	0	1	1	1	1	0	0	0	1	0	1	0	1	0	0	0
H1117	1	1	12	17	44	167	3		0	1	1	1	3	4	1	4	0	0	1	0	1	1	0	0	0	0							0
H1118	2	1	12	16	49	154	3		0	1	1	1	4	3	1	2	0	0	1	0	1	1	1	1	0	1	0	1	0	1	1	0	0
H1119	2	1	12	17	69	163	3		0	1	1	4	2	3	3	2	0	0	1	0	1	1	1	1	0	1	0	1	0	1	1	0	1	1	1	0	0	0	0	0
H1120	2	1	12	16	48	155	3		0	1	1	1	3	3		3	0	0	1	1	1	1	1	0	0	1	1	1	0	0	0	0	0
H1121	1	1	12	17	65	172	3		0	1	1	1	2	3	3	3	0	1	1	0	1	1	1	1	0	0							0
H1122	1	1	12	16	63	160	3		0	1	1	2	3	2	1	3	0	0	1	0	1	1	0	0	0	0							0
H1123	1	1	12	17	55	172	3		0	2	1	1	1	4	1	2	0	0	1	0	1	1	0	0	0	1	1	0	0	0	0	0	0
H1124	2	1	12	17			3		0	1		1	2	4	1	2	1	0	0	0	1	1	1	1	0	1	0	1	0	1	1	0	0
H1125	2	1	12	17	42	161	3		0	1	1	1	3	4	1	2	0	0	1	0	1	1	1	1	0	1	0	1	0	1	1	0	0
H1126	1	1	12	17	56	175	3		0	1	1	1	4	4	1	4	0	1	0	1	0					0							0
H1127	1	1	12	17	60	170	3		0	1	1	1	4	4	1	4	0	1	1	0	1	1	0	0	0	1	0	0	0	0	1	0	0
H1128	1	1	12	16	51	180	3		0	1	1	1	1	3	3	3	1	0	0	0	1	1	1	1	1	1	0	0	0	0	0	1	1	1	0	0	0	0	0	0
H1129	1	1	12	16	60	176	3		0	1	1	1	2	4	1	3	1	0	0	0	0					0							0
H1130	2	1	12	16	54	155	3		1	1	1	2	1	4	4	3	0	0	1	0	1	1	0	1	0	1	1	0	0	0	0	0	0
H1131	2	1	12	16	38	158	3		1	1	1	1	2	3	3	3	0	0	1	0	1	1	0	0	0	1	0	1	0	0	0	0	0
H1132	2	1	12	17	52	160	3		1	1	1	1	2	2		2	1	0	1	0	1	1	0	0	0	1	1	0	0	0	0	0	0
H1133	2	1	12	16	42	155	3		1	1	1	1	2	2		2	1	0	1	0	1	1	0	0	0	1	1	0	0	0	0	0	0
H1134	2	1	12	16	43	158	3		1	1	2	1	2	2	3	3	0	0	1	0	1	1	0	0	0	1	0	1	0	0	0	0	0
H1135	2	1	12	16	48	156	3		1	1	2	1	2	3	3	3	0	0	1	0	1	1	0	0	0	0	1	0	0	0	0	0	0
H1136	2	1	12	16	69	170	3		0	1	1	2	1	2	6	3	0	0	1	0	1	1	1	1	0	1	1	0	0	0	0	0	0
H1137	2	1	12	16	53	156	3		0	1	1	2	4	4	3	3	0	0	1	0	1	1	1	1	0	1	1	1	0	0	0	0	0
H1138	2	1	12	17	92	179	3		1	1	1	1	2	1	3	4	1	0	1	0	1	1	0	0	0	1	1	1	0	1	0	0	0
H1139	2	1	12	17	53	159	3		0	1	1	1	4	3	1	4	1	1	1	1	1	1	0	0	0	1	1	1	0	0	0	0	1	1	1	1	0	0	1	0
H1140	1	1	12	17	60	163	3		0	1	1	2	4	3	1	4	0	0	1	0	1					0							0
H1141	1	1	12	17	51	181	3		0	1	1	1	3	4	4	4	1	0	1	0	1	1	0	0	0	1	1	0	0	0	0	0	0
H1142	2	1	12	16	53	165	3		0	1	1	1	1	2	3	4	1	1	1	0	1	0	1	0	1	1	0	1	0	0	1	0	0
H1143	1	1	12	17	63	167	3		0	1	1		2		1	4	1	0	0	0	1	1	0	0	0	0							0
H1144	1	1	12	16	44	163	3		0	1	1	1	2	4	4	4	1	0	0	0	1	1	0	0	0	0							0
H1145	2	1	12	17	56	165	3		0	2	1	1	2	2		2	0	0	1	0	1	1	1	1	0	1	1	0	0	0	0	0	0
H1146	1	1	12	17	53	170	3		0	1	1	2	1	2		4	1	0	1	1	1	0	0	1	0	1							0
H1147	2	1	12	16	53	152	3		0	1	1	1	4	1	4	4	1	0	1	0	1	1	0	0	0	1	0	1	0	0	0	0	0
H1148	2	1	12	17	52	163	3		0	1	1	1	4	2	1	4	1	0	1	0	1	1	0	0	0	0							0
H1149	1	1	12	16	54	160	3		0	1	1	1	2	2	4	3	1	1	1	0	1	1	1	0	0	1	1	1	0	0	0	0	0
H1150	1	1	13	16	53	176	3		0	1	1	2	3	4		1	1	0	1	0	1	1	1	1	0	0	1	0	0	0	0	0	0
H1151	1	1	12	16			3		0	1	1	1	3	3		2	0	0	1	0	0					0							0
H1152	2	1	12	16	100	170	3		0	1	1	2	1	2	4	2	1	0	1	0	1	1	1	0	0	1	1	1	0	1	0	0	0
H1153	1	1	12	16	66	175	3		0	1	1	1	3	4	1	3	1	0	1	0	1	1	1	0	0	1	1	1	0	0	0	0	0
H1154	1	1	12	16	57	181	3		0	1	1	2	1	2	3	4	1	0	1	1	1	0	0	1	0	1							1	1	0	0	0	0	0	0
H1155	1	1	12	17			3		0	1	1	1	4	2	1	4	1	0	0	0	1												1
H1156	1	1	12		66	175	3		0	1	1	1	3	4	1	3	1	0	1	0	1	1	1	0	0	1	1	1	0	0	0	0	0
H1157	2	1	12	16	50	166	3		0	1	1	2	2	4		2	1	1	1	0	0					1	1	0	0	0	0	0	0
H1158	2	1	12	16	46	165	3		1	1	1	1	2	2		2	1	0	0	0	1	1	0	0	0	1	1	0	0	0	0	0	0
H1159	2	1	12	17	37	154	3		1	1	1	1	2	2		2	1	0	1	0	1	1	0	0	0	1	0	0	0	1	0	0	0
H1160	2	1	12	16	46	160	3		0	1	1	1	4	4	3	4	1	0	1	0	1	1	0	0	0	1	1	0	0	1	1	0	0
H1161	2	1	12	17	50	160	3		0	1	1	3	2		1	3	0	0	1	0	1	1	0	0	0	1	1	0	0	0	0	0	0
H1162	1	1	11	17	61	178	3		0	1	1	3	4	3	1	1	1	0	0	0	0					0							0	0
H1163	1	1	13	18	56	179	3		0	1	1	2	3	2	4	3	1	0	0	0	1	1	0	0	0	1	0	0	1	0	1	0
H1164	2	1	13	17	56	165	3		1	2	1	2	2	3		2	1	0	1	1	1	1	0	0	0	1	1	0	0	0	0	0	0
H1165	1	1	13	17	58	180	3		1	1	1	1	4	4		3	1	0	1	0	1	1	1	0	0	1	1	0	1	0	0	0	0
H1166	1	1	13	18	70	189	3		0	1	1	1	1	3		1	1	0	1	0	1	0	0	0	0	1	1	1	0	0	0	0	0
H1167	2	1	13	17	58	164	3		0	1	1	1	4	1		4	1	0	1	1	0					1	0	1	0	0	1	0	0
H1168	1	1	13	17	57	175	3		0	1	1	2	3	4		3	1	0	1	0	1	1	0	0	0	1	0	1	0	0	1	0
H1169	1	1	13	17	60	175	3		0	1	1	2	2	1		3	0	0	1	0	1	1	0	0	0	1	0	0	1	0	1	0
H1170	1	1	13	17	52	169	3		0	1	1	2	4	3		4	1	0	1	0	1	1	0	0	0	1	1	0	0	0	0	0	0
H1171	1	1	13	17	67	175	3		0	1	1	1	4	3		4	1	0	1	0	1	1	0	0	0	1	1	0	0	0	0	0	0
H1172	1	1	13	18	83	175	3		0	2	1	1	3	3		4	0	0	1	1	1	0	1	0	0	1	1	0	0	0	0	0	0
H1173	1	1	13	17	5	174	3		0	1	1	1	1	2		1	1	0	1	0	1	1	0	0	0	1	0	1	1	0	0	0	0
H1174	1	1	13	17	78	170	3		0	1	1	1	4	4	1	4	1	0	1	0	1	1	0	0	0	1	1	1	0	0	0	0	0
H1175	1	1	13	17	56	160	3		0	1	1	1	4	4	1	3	1	0	1	0	1	1	0	0	0	1	1	1	0	0	0	0	0
H1176	1	1	13	17	65	173	3		0	1	1	1	4	3	3	4	0	0	1	0	1	1	0	0	0	1	1	0	0	0	0	0	0
H1177	1	1	13	18	60	170	3		0	1	1	1	4	3	3	4	0	0	1	0	1	1	0	0	0	1	1	0	0	0	0	0	0
H1178	1	1	13	17	58	170	3			2	1	1	2	4		2	1	0	1	1	1	1	1	0	0	1	0	0	0	0	1	0	0
H1179	2	1	13	17	48	167	3		0	1	1	2	2	4		4	1	0	1	0	1	1	0	0	0	0							0
H1180	2	1	13	18	45	155	3		1	1	1	2	2	2	1	4	1	0	1	0	1	1	0	0	0	1	0	1	0	0	1	0	1	0	0	1	0	0	1	0
H1181	1	1	13	17	56	175	3		0	1	1	2	3	2		4	1	0	0	0	1	1	1	1	0	1	0	1	0	0	0	0	0
H1182	1	1	13	17	96	180	3		0	1	1	3	2	3	1		1	0	0	0	1	1	1	0	0	1	1	0	0	0	0	0	0
H1183	1	1	13	17	56	179	3		1	1	2	2	2	3	3	2	1	0	0	0	1	0	0	0	0	1	0	1	1	0	0	0	0
H1184	1	1	13	17	59	165	3		0	1	1	2	1	4	1	2	1	0	1	0	1	1	0	0	0	0							0
H1185	1	1	13	18	59	168	3		0	1	1	2	2	2		2	0	0	1	1	1	1	1	1	0	0							1	0	1	1	0	0	1	0
H1186	1	1	13	17	75	174	3		0	1	1	1	4	4		4	0	0	1	0	0					1	1	0	0	0	0	0	0
H1187	1	1	13	17	92	175	3		0	1	2	1	4	4	3	2	0	0	1	0	1	1	0	0	0	1	0	1	0	0	0	0	0
H1188	1	1	13	17	50	165	3		0	2	1	4	2	4	4	4	0	0	1	0	1	1	1	1	0	0							1	0	1	1	0	0	1	0
H1189	2	1	13	18	50	152	3		0	1	1	1	4	4		3	0	0	1	0	1	1	1	1	0								1	0	1	1	0	0	1	0
H1190	1	1	13	17	70	175	3		0	1	1	1	4	4	1	2	1	0	0	0	1	1	0	0	0	1	1	1	0	0	0	0	0
H1191	1	1	13	18	60	178	3		0	2	1	1	4	3		3	0	0	1	0	0					0							1	0	1	1	0	0	1	0
H1192	1	1	13	18	65	180	3		0	1	1	1	4	4	3	3	0	0	1	0	0					0							0
H1193	1	1	13	17	55	175	3		0	1	1	1	4	4	1	4	1	0	1	0	1	1	0	0	0	1	1	1	0	0	0	0	0
H1194	1	1	13	17	50	176	3		0	1	1	1	4	4	4	2	1	0	1	0	1	1	0	0	0	1	1	0	0	0	0	0	0
H1195	1	1	13	18	75	173	3		0	1	1	1	3	3	4	3	1	0	1	0	1	1	1	0	0	1	0	1	1	1	0	0	1	0	1	0	0	0	1	0
H1196	2	1	13	18	46	165	3		0	1	1	1	4	4	3	4	1	0	1	1	1	1	0	0	0	1	0	1	0	0	0	0	0
H1197	1	1	13	17	55	165	3		0	1	1	1	3	4	3	4	1	0	1	1	1	1	1	1	0	1	0	1	0	0	0	0	0
H1198	2	1	13	18	70	161	3		1	1	1	1	4	3		4	1	0	1	0	1	1	0	0	0	1	1	0	0	0	0	0	0
H1199	1	1	13	17	89	183	3		0	1	1	1	2	4	3	1	1	0	1	0	1	1	0	0	0	1	0	1	0	0	0	0	0
H1200	1	1	13	17	71	174	3		0	1	1	1	4	4	3	4	0	0	1	0	1	1	0	0	0	1	1	0	0	0	0	0	0
H1201	1	1	13	18	65	180	3		0	1	1	1	4	4	4	4	0	0	1	0	1	0	1	0	0	1	1	0	0	0	0	0	1	1	0	1	0	0	0	0
H1202	2	1	12	17	52	165	3		0	1	1	1	4	3	4	3	0	0	1	0	1	1	0	0	0	1	1	0	0	0	0	0	0
H1203	2	1	12	16	45	163	3		0	1	1	1	4	4	4	4	1	0	1	1	1	1	0	0	0	1	0	0	0	0	0	0	0
H1204	2	1	12	17	45	158	3		0	1	1	1	3	4	2	2	1	0	1	0	1	1	0	0	0	1	1	1	0	0	0	0	0
H1205	2	1	12	16	48	152	3		0		1	2	4	4	5	4	0	0	1	1	1	1	0	0	0	1	0	0	0	0	0	1	0
H1206	2	1	13	18	49	167	3		0	1	1	1	2	4	5	3	0	0	1	0	1	1	0	0	0	1	1	1	0	0	0	0	0
H1207	2	1	13	17	52	170	3		0	1	1	1	4	4		2	1	0	1	0	1	1	0	0	0	1	1	1	0	0	1	0	0
H1208	2	1	13	18	53	164	3		0	1	1	1	3	3	3	4	0	0	1	0	1	1	0	0	0	0							0
H1209	2	1	13	17	45	162	3		0	1	1	1	4	2	3	3	0	0	1	0	1	1	0	0	0	1	0	1	0	1	0	0
H1210	1	1	13	17	58	170	3		0	1	1	1	3	4		4	1	0	0	0	1	1	0	0	0	0							0
H1211	1	1	13	17	60	175	3		0	1	1	1	4	3		3	1	0	1	0	1	1	0	0	0	1	1	0	0	0	0	0	0
H1212	1	1	12	17	51	165	3		0	2	1	1	4	4	1	2	0	0	1	0	1	1	1	1	0	1	0	1	0	0	0	0	1	1	0	0	0	0	0	0
H1213	1	1	12	16	72	173	3		0	1	1	1	3	4	4	2	1	0	1	0	0					0							0
H1214	1	1	12	16	56.55	170	3		0	1	1	1	3	4		4	1	0	1	0	1	1	1	1	0	1	1	0	1	0	0	0	1	1	0	0	0	0	0	0
H1215	1	1	12	17	80	170	3		0	1	1	2	2	2	3	4	1	1	1	0	1	1	1	1	0	1	1	0	0	0	0	0	1	1	1	1	0	0	0	0
H1216	2	1	12	16	47	158	3		0	2	1	2	2	2	3	4	0	0	1	0	1	1	0	0	0	0							0
H1217	1	1	12	17	58	171	3		0	1	1	1	3	3	4	4	0	0	1	0	1	1	0	0	0	0							0
H1218	1	1	12	16	45	160	3		0	1	1	1	4	3	1	3	1	0	0	0	0					0							0
H1219	1	1	12	17	70	180	3		0	1	1	2	3	1	4	4	0	0	1	0	1	1	0	0	0	0							0
H1220	1	1	12	16	61	174	3		0	2	1	1	3	4	4	4	0	0	1	0	1	1	0	0	0	0							0
H1221	2	1	12	16	65	155	3		1	1	1	2	1	4		3	1	0	1	1	1	1	0	0	0	1	1	1	0	0	0	0	0
H1222	1	1	12	16	55	173	3		0	1	1	2	2	2	4	2	1	0	1	0	1	1	1	0	0	1	0	0	0	0	0	1	0
H1223	1	1	12	16	61	176	3		0	1	1	1	3	2	4	3	1	0	1	0	1	1	0	1	0	1	0	0	0	0	1	0	0
H1224	2	1	12	16	30	140	3		0	1	1	2	4	4	5	2	0	0	1	1	1	1	1	1	0	0							0
H1225	2	1	12	17	76	160	3		0	1	1	1	4	2		2	0	0	1	0	1	1	0	0	0	1	1	1	0	0	0	0	0
H1226	2	1	12	17	55	155	3		0	1	2	1	3	4	5	3	1	0	1	1	1	1	1	1	0	1	0	1	0	0	1	1	0
H1227	2	1	12	16	56	170	3		0	1	1	1	4	4	5	2	1	0	1	0	1	1	0	0	0	1	0	1	0	0	1	0	0
H1228	2	1	12	16	61	158	3		0	1	1	1	2	3	5	2	0	0	1	1	1	1	0	0	0	1	1	0	0	0	0	0	0
H1229	2	1	12	16	47	159	3		0	1	1	1	4	3	5	3	1	0	1	1	1	1	1	1	0	1	1	0	0	0	0	0	0
H1230	2	1	12	17	48	164	3		0	1	1	2	2	3		4	1	0	1	0	1	1	0	0	0	1	0	1	0	0	0	0	0
H1231	1	1	12	16	40	160	3		1	1	2	1	2	2	4	4	1	0	1	0	1	1	1	1	0	1	1	0	0	1	1		1	0	0	0	0	1	1	0
H1232	1	1	12	16	58	163	3		1	1	1	1	3	4	1	3	1	0	1	0	1	1	0	1	0	0							0
H1233	1	1	12	16	75	165	3		0	1	1	1	4	2	4	2	1	0	1	0	1	1	0	0	0	0							0
H1234	2	1	12	16	58	172	3		0	1	1	2	3	3	3	2	1	0	1	0	1	1	0	0	0	1	0	1	0	0	1	0	0
H1235	2	1	12	17	51	157	3		0	1	1	1	4	4	5	3	1	0	1	0	1	1	0	0	0	1	1	1	0	0	0	0	0
H1236	2	1	12	16	55	158	3		0	1	1	1	3	4	5	3	1	0	1	1	1	1	0	1	0	0							0
H1237	2	1	12	17	59	175	3		0	1	1	3	3	3	5	3	0	0	1	1	1	1	0	0	0	1	1	1	0	1	1	0	0
H1238	1	1	12	16	62	169	3		0	1	1	1	4	3	1	4	0	0	1	0	1	1	1	1	0	1	1	0	0	0	0	0	0
H1239	1	1	12	17	58	174	3		1	1	2	3	1	1	3	2	0	0	1	0	0					0							0
H1240	1	1	12	16	40	160	3		0	1	1	3	2	3	4	4	1	0	1	0	0					0							1	1	0	0	0	0	0	0
H1241	1	1	12	17	43	163	3		1	2	1	3	1	2	4	4	0	0	1	0	0					0							0
H1242	1	1	12	16	52	158	3		0	1	1	1	2	2	4	3	0	0	1	0	1	1	1	0	0	1	1	0	0	0	0	0	0
H1243	1	1	12	16	72	168	3		0	2	1	3	2	2		4	1	0	1	0	1	1	0	0	0	1	0	1	0	0	0	0	0
H1244	1	1	12	17	73	175	3		0	1	1	3	2	3	1	3	1	0	1	0	1	1	0	0	0	1	0	1	0	0	0	0	0
H1245	1	1	12	17	72	178	3		0	1	1	1	4	2		3	1	0	1	0	1	1	1	1	0	1	1	0	0	0	0	0	1	1	0	0	0	0	0	0
H1246	1	1	12	16	60	177	3		0	1	1	1	4	4	1	2	1	0	1	0	1	1	0	0	0	0							1	1	0	0	0	0	0	0
H1247	1	1	12	17	65	178	3		0	1	1	1	4	4	4	2	1	0	1	0	1	1	0	0	0	0							0
H1248	1	1	12	17	62	173	3		0	1	1	1	4	4	4	2	1	0	1	0	1	1	0	0	0	1	1	0	0	0	0	0	0
H1249	1	1	12	16	52	172	3		0	1	1	1	4	4	3	2	1	0	1	0	1	1	0	0	0	1	1	1	0	0	0	0	0
H1250	1	1	12	17	56	174	3		0	1	1	1	2	4	3	3	1	0	1	0	1	1	0	0	0	1	1	0	0	0	0	0	0
H1251	1	1	12	17	51	177	3		0	1	1	3	2	4	3	2	1	0	1	0	1	1	0	1	0	1	1	0	0	0	0	0	0
H1252	1	1	13	17	62	170	3		0	1	1	1	1	4	4	3	1	0	0	0	1	1	1	1	0	1	0	1	0	0	0	0	0
H1253	2	1	13	17	48	157	3		0	2	1	2	4	4	3	3	1	0	1	0	1	1	0	0	0	1	1	0	0	0	0	0	0
H1254	1	1	13	17	46	166	3		1	1	1	1	3	3	1	2	0	0	1	0	1	1	1	0	0	1	1	1	0	0	0	0	1	0	0	1	0	0	0	0
H1255	1	1	13	17	55	166	3		0	1	1	1	4	4	4	4	0	0	1	0	0					0							0
H1256	1	1	13	18	58	180	3		0	1	1	1	3	4	1	3	0	0	1	0	1	1	0	1	0	1	1	0	0	0	0	0	0
H1257	2	1	13	17	48	160	3		0	1	1	1	3		1	2	0	0	1	0	1	1	0	0	0	1	1	0	0	0	0	0	0
H1258	1	1	13	17	86	176	3		0	1	1	1	4	3	3	4	0	0	1	0	1	1	1	0	0	1	0	0	0	0	1	0	0
H1259	1	1	13	17	58	176	3		0	1	1	1	4	2	4	2	1	0	1	0	1	1	1	1	0	1	0	0	0	0	1	0	0
H1260	1	1	12	16	58	165	3		0	1	1	1	4	4	5	4	0	0	1	0	1	1	1	0	0	1	1	0	0	0	0	0	0
H1261	1	1	12	16	56	178	3		0	1	1	1	2	4	4	3	1	0	1	0	1	1	1	0	0	1	1	0	0	0	0	0	0
H1262	2	1	13	17	46	163	3		0	1	1	2	3	3	3	2	0	0	1	1	1	0	1	0	0	1	1	0	0	0	0	0	0
H1263	2	1	13	17	73	176	3		0	1	1	1	4	2	5	4	0	0	1	0	1	1	0	0	0	1	1	0	0	0	1	0	0
H1264	1	1	13	17	58	176	3		0	1	1	1	3	3	1	2	1	0	1	0	0					1	1	0	0	0	0	0	0
H1265	1	1	13	17	72	171	3		0	2	1	1	2	4	3	3	1	0	1	0	1	1	1	0	0	1	1	0	0	0	0	0	1	1	0	1	0	1	0	0
H1266	1	1	13	17	50	168	3		0	1	1	1	3	4	3	2	1	0	1	0	1	1	0	0	0	0							1	1	0	0	0	0	0	0
H1267	1	1	13	17	60	185	3		0	1	1	1	3	4	4	3	1	0	1	0	1	1	1	0	0	1	0	1	0	1	0	0	0
H1268	1	1	13	17	57	178	3		0	1	1	2	1	4	3	2	1	0	1	0	1	1	0	1	0	1	1	1	0	0	0	0		1	1	0	0	0	0	0
H1269	1	1	13	18	75	175	3		0	1		1	4	3	3	2	0	0	1	0	1	1	0	0	0	1	1	0	0	0	0	0	0
H1270	1	1	13	17	70	175	3		0	2	1	1	4	4		2	1	0	1	0	1	1	0	1	0	1	0	0	0	1	0	0	0
H1271	1	1	13	17	60	164	3		0	1	1	2	1	4	4	2	1	0	1	0	1	1	0	0	0	0							0
H1272	2	1	12	17	52	169	3		0	1	1	1	2	4	4	3	1	0	1	0	0					1	1	0	0	0	0	0	0
H1273	2	1	13	18	45	165	3		0	1	1	1	3	4	1	4	0	0	1	0	0					1	1	0	0	0	0	0	0
H1274	1	1	13	17	135	180	3		1	1	1	1	4	4	4	2	1	0	0	0	0					0							0
H1275	1	1	13	17	94	178	3		0	1	1	1	2	2		3	0	0	1	0	1	1	0	0	0	1	0	0	0	0	0		0
H1276	1	1	13	17	68	180	3		1	1	1	1	3	4	6	1	1	0	0	0	1	1	1	1	1	1	1	0	0	0	0	0	0
H1277	1	1	13	18	56	176	3		0	1	1	1	4	3	5	2	1	0	1	0	1	1	0	0	0	1	1	0	0	0	0	0	0
H1278	1	1	13	17	70	171	3		0	1	1	2	1	3	3	4	0	0	1	0	1	1	0	0	0	1	0	1	0	0	0	0	0
H1279	2	1	13	17	46	158	3		0	2	1	1	4	1	3	3	1	0	1	0	1	1	1	1		1	0	1	0	0	1	0	1	0	1	0	0	0	1	0
H1280	2	1	13	18	48	160	3		0	1	1	1	3	3		4	1	0	1	0	1	1	0	0	0	1	1	0	0	0	0	0	0
H1281	2	1	13	17	48	155	3		0	1	1	1	4	4		3	1	0	1	0	1	1	0	0	0	0							0
H1282	1	1	13	17	75	177	3		0	1	1	1	4	4	1	4	1	0	1	1	1	1	1	1	0	1	1	1	1	0	0	0	1	1	1	0	0	0	0	0
H1283	2	1	13	17	48	166	3		0	1	1	1	4	4	3	2	1	0	1	1	1	1	0	0	0	0							0
H1284	1	1	13	17	103	176	3		0	1	1	1	4	4	3	3	0	0	1	0	1	1	0	0	0	1	1	0	0	0	0		1	1	0	0	0	0	0	0
H1285	1	1	13	18	79	180	3		0	2	1	1	4	4	4	3	0	0	1	1	0					1	0	0	0	0	0	1	0
H1286	2	1	13	17	53	160	3		0	2	1	1	4	3	3	3	0	0	1	0	1	1	0	0	0	1	1	0	0	0	0	0	0
H1287	1	1	13	17	46	160	3		0	1	1	1	4	4	4	4	1	0	1	0	1	1	0	0	0	1	1	0	1	0	1	0	1	1	0	0	0	0	0	0
H1288	1	1	13	17	53	168	3		0	1	2	1	4	4	3	3	1	0	1	0	1	1	1	1	0	1	1	0	0	0	0	0	0
H1289	1	1	13	17	86	176	3		0	1	1	1	4	4	3	2	1	0	1	0	1	1	0	1	0	1	1	0	0	0	0	0	1	1	0	0	0	0	0	0
H1290	1	1	13	17	45	178	3		0	1	1	3	2	1	1	2	1	0	1	0	1	1	0	0	0	0							0
H1291	2	1	13	18	62	165	3		0	1	1	1	3	4	3	2	0	0	1	1	1	1	1	1		1	0	0	0	0	0	1	1	0	1	1	0	0	1	0
H1292	2	1	13	17	50	162	3		0	1	1	2	2	4	3	4	0	0	1	0	1	1	0	0	0	1	1	0	0	0	1	0	1	1	0	0	0	0	1	0
H1293	2	1	13	17	50	155	3		0	1	1	1	4	4	3	2	0	0	1	0	1	1	0	0	0	1	1	0	0	0	0	0	0
H1294	2	1	13	17	53	166	3		0	1	1	1	4	4	3	3	1	0	1	0	1	1	0	0	0	1	1	0	0	0	1	0	0
H1295	1	1	13	17	70	178	3		0	1	1	1	2	4		4	1	0	1	0	1	1	0	0	0	1	1	0	0	0	0	0	0
H1296	1	1	13	17	65	176	3		0	1	1	1	4	4	3	3	1	0	1	0	1	1	0	0	0	0							0
H1297	1	1	13	17	80	170	3		0	1	1	1	4	4	3	1	1	1	1	1	1	1	0	0	0	1	0	1	0	0	0	0	0
H1298	1	1	13	17	52	170	3		0	1	1	1	1	1	3	2	0	0	1	0	1	1	0	0	0	1	1	0	0	0	0	0	0
H1299	1	1	13	17	55	170	3		0	1	1	1	4	3		2	1	0	1	0	1	1	0	0	0	1	1	0	0	0	0	0	0
H1300	2	1	13		40	163	3		0	1	1	1	2	4	3	4	0	0	1	0	1	1	0	0	0	1	0	1	0	0	1	0	0
H1301	2	1	13	18	42	150	3		0	1	1	1	4	4		4	0	0	1	0	1	1	0	0	0	1	1	0	0	0	0	0	0
H1302	1	1	13	18	60	170	3		0	1	1	1	4	4		3	1	0	0	0	0					1	1	0	0	0	0	0	1	1	0	0	0	0	0	0
H1303	2	1	13		48	163	3		0	1	1	1	1	4	3	2	0	0	1	0	1	0	0	0	0	1	1	0	0	0	0	0	1	1	0	0	0	0	0	0
H1304	1	1	13	17	60	170	3		0	1	1	1	1	4	5	2	1	0	1	0	1	0	0	0	0	1	0	0	0	0	0	0	0
H1305	1	1	13	17	88	172	3		0	1	2	1	3	4		3	1	0	1	0	1	1	0	0	0	1	1	0	0	0	0	0	0
H1306	1	1	13	17	54	166	3		0	1	1	1	2	4		4	1	0	1	0	1	1	0	0	0	0							0
H1307	2	1	13	18	41.1	158	3			1	2	1	4			2	0	0	1	1	1	1	0	0	0	1	0	1	0	0	1	0	0
H1308	2	1	13	17	59	161	3		0	1	1	1	2	2	5	2	1	0	1	0	1	1	0	0	0	1	1	0	0	0	0	0	0
H1309	2	1	13		40	156	3		0	1	1	1	3	3	3	4	0	0	1	0	1	1	1	0	0	1	0	1	0	1	0	0	0
H1310	1	1	13		90	190	3		0	1	1	1	4	3	1	1	0	1	0	0	1	0	0	0	0	0							0
H1311	1	1	13		80	170	3		0	1	1	2	3	2		1	1	0	0	0	1	1	1	0	0	0							0
H1312	2	1	12	16	53	163	1		0	1	1	1	3	2	3	3	1	0	1	0	1	1	0	0	0	0							0
H1313	2	1	12	16	41	155	1		0	1	1	2	3	1	3	4	1	0	1	0	1	1	0	0	0	1	1	0	1	0	0	0	1	1	0	1	0	0	0	0
H1314	2	1	12	17	40	168	1		0	1	1	1	3	2	1	4	1	0	1	0	1	1	1	0	0	1	0	1	0	0	1	0	0
H1315	2	1	12	16	45	160	1		0	1	1	1	3	1		4	1	0	1	0	1	1	1	0	0	1	1	0	0	0	0	0	1	0	0	0	0	0	0	1
H1316	1	1	12	17	80	175	1		0	1	1	1	3	1	4	2	0	0	1	0	1	1	0	0	0	0							0
H1317	1	1	12	16	47	159	1		0	1	1	1	2	4		2	1	0	1	0	1	1	0	0	0	1	1	0	0	0	0	0	0
H1318	2	1	12	16	47	155	1		0	1	1	1	4	3	3	2	1	0	1	1	1	1	0	0	0	1	0	1	0	0	1	0	0
H1319	1	1	12	17	73	175	1		0	1	1	1	3	3	4	4	0	0	1	0	1	1	0	0	0	1	0	1	0	0	0	0
H1320	2	1	12	17	45	165	1		0	1	1	1	3	2		4	1	0	1	0	1	1	0	0	0	1	1	0	0	0	1	0	1	1	1	1	0	1	1	0
H1321	2	1	12	16	45	151	1		0	1	4	3	2	3		4	1	0	1	0	1	1	0	0	0	1	0	1	0	0	1	0	0
H1322	1	1	12	16	63	174	1		0	1	1	2	4	3		2	1	0	1	1	1	1	0	0	0	1	1	0	0	0	1	0	0
H1323	2	1	12	17	39	145	1		0	1	1	1	2	2	1	3	1	0	1	0	0					1	1	0	0	0	0	0	0
H1324	2	1	12	16	65	162	1		0	1	1	2	3	2		3	1	0	1	0	1	1	0	0	0	1	1	0	0	0	0	0	0
H1325	2	1	12	17	50	158	1		0	1	2	1	1	1	1	4	0	0	1	0	1	1	0	1	0	1	0	0	0	0	0	1	0
H1326	2	1	12	17	48	153	1		0	1	1	1	2	2	4	4	1	0	1	0	1	1	0	1	0	1	0	1	0	1	0	0	0
H1327	2	1	12	16	49	155	1		0	1	1	1	3	2	4	4	1	0	1	0	1	1	0	0	0	1	1	0	0	0	0	0	0
H1328	2	1	13	17	55	165	1		0	1	1	2	3	1		2	0	0	1	0	1	1	0	0	0	1	1	0	0	0	0	0	0
H1329	2	1	12	16	54	165	1		0	1	1	2	2	1		4	0	0	1	0	1	1	0	0	0	1	1	1	0	0	0	0	1	1	0	0	0	0	0	0
H1330	2	1	12	16	65	160	1		0	1	1	1	3	1	4	4	0	0	1	1	0					0							0
H1331	2	1	12	16	51	167	1		0	1	1	1	3	3	3	3	1	0	1	0	1	1	0	0	0	1	1	0	0	0	0	0	0
H1332	2	1	13	17	53	163	1		0	1	1	2	4	3	4	3	1	0	1	0	1	1	1	1	0	1	1	0	0	0	0	0	0
H1333	2	1	11	16	42	153	1		0	1	1	1	2	2	3	2	0	0	1	0	0					0							0
H1334	2	1	11	15	55	158	1		0	1	1	2	3	3	1	3	1	0	1	0	1	1	0	0	0	1	0	0	0	0	1	0	0
H1335	2	1	11	15	49	165	1		0	1	1	1	4	1		4	0	0	1	0	1	1	1	0	0	1	1	0	0	0	0	0	0
H1336	2	1	11	15	43	162	1		0	1	1	1	2	1	1	2	1	0	1	0	1	1	0	1	0	1	1	0	0	0	0	0	0
H1337	2	1	11	15	65	154	1		0	1	1	1	4	3	3	2	0	0	1	0	1	1	0	0	0	1	1	0	0	0	0	0	0
H1338	2	1	11	15	67	160	1		1	1	1	3	3	1	1	2	1	0	1	0	1	1	1	1	0	1	0	0	0	0	0	1	1	1	1	0	0	1	0	0
H1339	2	1	11	16	44	155	1		1	1	1	4	2	2	1	4	1	0	1	0	1	1	0	1	0	1	0	1	0	0	0	0	0
H1340	2	1	11	15	75	167	1		0	1	1	2	4	3	1	2	0	0	1	0	1	1	0	0	0	1	0	1	0	0	0	0	0
H1341	2	1	11	16	47	162	1		0	1	1	2	2	1	3	4	0	0	1	0	1	1	0	0	0	0							0
H1342	2	1	11	15	58	157	1		0	1	1	1	4	2	3	3	1	0	1	0	1	1	0	0	0	0							0
H1343	1	1	11	16			1		0	1	1	2	1	2		3	0	0	1	0	1	1	0	0	0	1	1	0	0	0	0	0	0
H1344	1	1	13	17	51	160	1		0	2	1	2	2	3	3	4	1	0	1	0	1	1	0	0	0	1	1	0	0	0	0	0	1	1	0	0	0	0	0	0
H1345	1	1	11	15			1		1	1	1	2	4	2	4	3	0	0	1	0	1	1	1	0	0	1	1	1	0	0	0	0	1	1	1	0	0	0	0	0
H1346	1	1	11	15	60	160	1		0	1	1	2	2	2	3	4	1	0	1	0	1	1	0	0	0	1							0
H1347	2	1	11	15	53.5	158	1		1	1	1	3	4	1	3	2	1	0	1	0	1	0	0	0	0	1	1	1	0	0	0	0	0
H1348	2	1	11	15	90	159	1		1	1	1	1	3	2	4	3	0	0	1	0	1	1	1	1	0	1	1	0	0	0	0	0	0
H1349	2	1	13	18	511	170	1		0	1	1	1	4	3	4	2	1	0	1	0	1	1	0	0	0	1	0	0	0	0	1	0	0
H1350	2	1	13	18	59	165	1		0	1	1	1	4		3	2	1	0	1	0	1	1	0	0	0	1	1	0	0	0	0	0	0
H1351	2	1	13	17	59	165	1		0	1	4	2	3	2	3	3	0	0	1	0	1	1	0	1	0	1	1	0	0	0	0	0	0
H1352	2	1	13	17	45	158	1		0	1	1	1	2	3	3	4	1	0	1	0	1	1	0	0	0	1	1	1	0	0	0	0	0
H1353	1	1	13	17	66	175	1		0	1	1	1	4	1	1	3	1	0	1	0	1	1	1	0	0	1	1	0	0	0	0	0	0
H1354	1	1	13	18	50	168	1		0	1	1	1	1	1	1	2	1	0	0	0	1	1	0	0	0	0							0
H1355	2	1	13	17	44	155	1		0	1	1	1	3	2	3	2	0	0	1	0	0					1	0	0	0	1	0	0	0
H1356	1	1	13	17	57	171	1		0	1	1	3	3	2	1	2	0	0	1	0	1	1	1	1	0	1	1	1	0	0	0	0	0
H1357	1	1	13	17	78	173	1		0	1	1	1	2	2	4	3	1	0	1	0	1	1	0	1	0	1	1	1	0	0	0	0	0
H1358	2	1	13	17	53	165	1		0	1	1	1	2	2	3	2	1	0	1	0	1	1	1	0	0	1	0	1	0	0	1	0	0
H1359	2	1	13	18	65	155	1		0	1	1	2	2	2	5	3	1	0	1	0	1	1	0	0	0	1	1	0	0	0	0	0	1	1	0	0	0	0	0	0
H1360	2	1	13	17	53	157	1			1	1	1	2	2		4	1	0	1	0	1	1	1	1	0								1	1	0	0	0	0	0	0
H1361	2	1	13	17	83	164	1		0	1	1	1	2	2	4	3	1	0	1	0	1	1	0	0	0	1	1	0	0	0	0	0	0
H1362	1	1	13	17	50	165	1		0	1	1	1	4	4		4	1	0	1	0	1	1	0	0	0	1	0	0	0	0	1	0	0
H1363	2	1	13	17	65	160	1		0	1		1	4	3	3	2	1	0	1	0	1	1	1	1	0	1	1	0	0	0	0	0	0
H1364	1	1	13	17	107	190	1		0	1	1	1	2	2	3	3	0	0	1	0	1	1	0	0	0	1	1	0	0	0	0	0	0
H1365	1	1	13	17	51	171	1		0	1	1	1	3	3	3	3	0	0	1	0	1	1	0	0	0	1	0	0	0	0	1	0	0
H1366	2	1	12	16	45	158	1		0	1	1	3	2	1	4	3	1	0	1	0	1	1	0	0	0	1	1	0	0	0	0	0	0
H1367	2	1	12	16	60	164	1		0	1	1	3	2	3	3	3	0	0	1	0	1	1	0	0	0	1	1	0	0	0	0	0	0
H1368	2	1	12	17	45	155	1		0	1	1	1	1	3	3	4	1	0	1	0	1	1	0	0	0	1	1	0	0	0	0	0	0
H1369	1	1	12	17	80	168	1		0	1	3	1	3	1	3	2	0	0	1	0	0												1	1	0	0	0	1	0	0
H1370	2	1	12	17	88	157	1		0	1	4	1	2	3	1	3	0	0	1	0	1	1	0	1	0	1	1	0	0	0	0	0	1	1	0	0	0	0	0	0
H1371	2	1	13	16			1		0	1	1	1	3	2		4	1	0	1	0	1	1	0	0	0	1	0	0	0	0	0	1	0
H1372	2	1	11	16	63	165	1		0	1	1	1	2	3		3	1	0	1	0	1	1	0	1	0	1	1	0	0	1	1	0	0
H1373	2	1	12	17	54	163	1		0	1	1	1	4	2	3	4	1	0	1	0	1	1	0	0	0	1	1	0	0	0	0	0	1	1	0	0	0		0	0
H1374	2	1	12	16	36	148	1		0	1	1	2	2	2	4	2	1	0	1	0	1	1	0	1	0	1	0	0	0	0	0	0	0
H1375	1	1	12	16	53	165	1		0	1	1	1	4	2	4	4	0	0	1	0	1	1	0	0	0	0							0
H1376	2	1	12	17	69	160	1		0	1	1	1	4	1	4	2										1	0	1	0	1	0	0	0
H1377	2	1	12	16	41	158	1		0	1	1	1	3	2	4	2	1	0	1	0	1	1	0	0	0	0							0
H1378	2	1	13	18	67	156	1		0	1	1	1	3	3	3	3	1	0	1	0	1	1	0	0	0	1	1	0	0	0	0	0	1	1	0	0	0	0	0	0
H1379	2	1	13	16	50	160	1		1	1	1	1	4	2	3	2	0	0	1	0	1	1	0	1	0	1	0	0	0	1	1	0	0
H1380	2	1	13	18	42	156	1		0	1	3	1	2		3	3	1	0	1	0	1	1	1	1	0	1	1	0	0	0	0	0	0
H1381	1	1	13	18	60	181	1		0	1	1	3	2	3	1	4	1	0	0	0	1	1	0	1	0	1	1	0	0	0	0	0	0
H1382	2	1	12	16	58	160	1		0	1	1	1	4	1	1	3	1	0	1	0						1	1	0	0	0	0	0	1
H1383	2	1	12	16	54	160	1		0	1	1	1	2	2	5	4	1	0	1	0	1	1	1	1	0	1	0	1	0	0	1	0	1	1	0	1	0	0	0	1
H1384	2	1	12	16	63	160	1		0	1	1	1	2	4	4	3	0	0	1	0	1	1	1	1	0	0
H1385	1	1	13	17	55	170	1		0	2	1	3	2	2	1	2	1	0	0	0	1	1	0	0	0	1	1	0	0	0	0	0	0
H1386	2	1	13	17	49	158	1		0	1	1	1	2		1	2	1	0	1	0	1	1	1	1	0	1	1	0	0	0	0	0	1	1	0	0	0	0	0	0
H1387	1	1	13	17	55	164	1		0	1	1	1	2	2	1	1	0	0	1	0	1	1	0	0	0	1	1	0	0	0	0	0	0
H1388	2	1	13	17	45	164	1		0	1	1	1	2	2	4	4	1	0	1	0	1	1	0	0	0	1	1	0	0	0	0	0	1	1	0	1	0	0	0	0
H1389	2	1	13	17	75	164	1		0	1	1	2	3	2	1	3	1	0	1	0	1	1	0	0	0	1	1	0	0	0	0	0	1	1	0	0	0	0	0	0
H1390	2	1	13	17	51	160	1		0	1	1	2	2	3	3	3	0	0	1	0	1	1	0	0	0	1	1	0	0	0	0	0	1	1	0	0	0	0	0	0
H1391	1	1	13	17	70	183	1		0	1	1	3	3	2	3	2	1	0	1	0	1	1	1	0	0	1	1	0	0	0	0	0	0
H1392	2	1	12	16	47	153	1		0	1	1	2	2	2	4	4	0	0	1	0	1	1	0	1	0	1	1	0	0	0	0	0	0
H1393	2	1	12	16	43	160	1		0	2	1	1	2	1	3	3	1	0	1	0	1	1	1	0	0	1	1	0	0	0	1	1	1	0	0	0	0	1	1	0
H1394	2	1	12	16	46	162	1		0	1	1	1	3	1	3	2	0	0	1	1	1	1	0	0	0	0							0
H1395	2	1	12	16	57	159	1		0	1	1	1	3	1	3	1	1	0	1	0	1	1	0	1	0	0							0
H1396	2	1	12	17	45	158	1		0	1		2	2	2	1	4	1	0	1	0	1	1	0	0	0	1	1	0	0	0	0	0	1	1	0	0	0	0	0	0
H1397	2	1	12	16	63	165	1		0	1	1	1	4	2	3	3	1	0	1	1	1	1	0	0	0	0							0
H1398	2	1	12	17	56	163	1		0	1	1	1	2	3	3	2	1	0	1	0	1	1	1	1	0	1	1	0	0	0	0	0	0
H1399	2	1	12	17	43	155	1		0	1	1	1	4	1	3	4	1	0	1	1	1	1	0	1	0	1	0	1	0	1	0	0
H1400	2	1	12	16	54	165	1		0	1	1	1	1	1	1	4	0	0	1	0	0					1	0	0	0	1	0	0	1	0	1	1	0	1	1	0
H1401	2	1	12	16	67	162	1		0	1	1	1	4	2	4	2	0	0	1	0	1	1	1	0	0	1	0	1	0	1	0	0	0
H1402	2	1	12	16			1		0	1	1	1	2	3	1	3	1	0	1	0	1	0	0	0	0	1	1	0	0	0	0	0	0
H1403	2	1	12	16	52	166	1		0	1	1	1	4	3	1	4	0	0	1	0	1	0	0	0	0	1	1	0	0	0	0	1	1	0	0	0	0	1	1	0
H1404	2	1	12	16	52	163	1		0	1	1	2	4	2	1	3	1	0	1	0	1	1	1	1	1	1	1	0	0	0	0	0	1	1	0	0	0	1	0	0
H1405	2	1	12	16	40	161	1		0	1	1	1	4	1	4	1	0	0	1	0	1	1	0	0	0	1	0	1	0	0	0	0	0
H1406	2	1	12	16	43	151	1		0	1	1	2	2	2	4	2	1	0	1	0	1	1	0	0	0	1	1	0	0	0	0	0	0
H1407	2	1	12	16	75	152	1		0	1	1	2	3	1	4	4	1	0	1	0	1	1	0	0	0	1	1	0	0	0	0	0	1	1	0	0	0	0	0	0
H1408	1	1	12	16	65	173	1		0	1	1	2	4	2	1	3	1	0	1	0	1	1	0	0	0	1	0	1	0	0	1	0	1	1	0	1	0	0	0	0
H1409	2	1	12	16	54	163	1		0	1	1	1	4	2	5	2	0	0	1	0	0					0							0
H1410	1	1	12	16	58	170	1		0	1	1	2	3	2	1	4	0	1	1	0	1	1	1	1	0	1	0	0	0	0	1	0	1	1	0	0	0	0	0	0
H1411	2	1	12	16	46	155	1		1	1	1	3	4	1	3	3	1	0	1	0	1	1	0	0	0	1	0	1	0	0	0	0	0
H1412	2	1	11	16	49	166	1		0	1	1	1	3	1	3	3	1	0	1	0	1	1	0	0	0	0
H1413	2	1	11	15	37	154	1		0	1	1	3	2	1	3	3	0	0	1	0	0					0
H1414	2	1	11	15	39.6	145	1		1	1	1	1	2	2		2	0	0	1	0	1	1	1	0	0	1	0	0	0	0	0	0	1	0	1	1	0	1	1	0
H1415	2	1	11	16	44.2	156	1		1	1	1	2	4	2	1	2	1	0	1	0	0												0
H1416	2	1	11	15	49	164	1		0	1	1	1	3	2	4	2	0	0	1	0	1	1	0	0	0	0							0
H1417	1	1	11	15			1		1	1	1	1	1	4	1	2	1	0	1	0	1	1	1	0	0	1	0	1	0	1	1	0	0
H1418	1	1	11	15			1		0	1	1	1	2	3	1	4	1	0	1	0	1	1	0	0	0	1	0	0	0	0	0	0	0
H1419	2	1	11	16	48	164	1		0	1	1	2	2	2	3	3	1	0	1	1	1	1	1	1	0	1	1	0	0	0	0	0	0
H1420	2	1	11	15	44	161	1		0	1	1	1	4		4	3	0	0	1	0	1	1	0	0	0	0							0
H1421	2	1	11	15	45	159	1		1	1	1	3	1	1	1	2	0	0	1	0	1	1	0	1	0	1	1	0	0	0	0	0	0
H1422	2	1	11	15	45	155	1		0	1	1	1	3	2	3	3	0	0	1	1	1	1	0	1	0	1	1	0	0	0	0	0	0
H1423	2	1	11	15			1		0	1	1	2	4	3	3	4	0	0	0	1	1	1	0	0	0	1	1	0	0	0	0	0	0
H1424	2	1	11	15	37	164	1		0	1	1	1	2	1	4	4	1	0	1	0	1	1	0	0	0	1	1	0	0	0	0	0	0
H1425	2	1	11	15	50	167	1		0	1	1	1	2	2	5	2	0	0	1	0	1	1	0	0	0	1	0	1	0	0	0	0	0
H1426	1	1	11	16	67	180	1		0	1	1	1	4	4	1	3	1	0	1	0	1	1	0	0	0	1	1	0	0	0	0	0	0
H1427	2	1	11	15	38	152	1		0	1	1	3	4	1	1	2	1	0	1	0	1	1	0	0	0	1	1	1	0	0	0	0	0
H1428	2	1	11	15	56	160	1		0	1	1	1	4	3	4	3	1	0	1	0	1	1	0	1	0	1	0	1	0	1	1	0	0
H1429	2	1	13	17	43	158	1		0	1	1	1	3	1	3	2	0	0	1	0						1	1	0	0	0	0	0	0
H1430	1	1	13	17	50	172	1		0	2	1	2	2	2	4	2	1	0	0	0	1	1	0	0	0	1	0	1	0	0	0	0
H1431	2	1	13	17	50	155	1		0	1	1	2	4	2	3	2	1	0	1	0	1	1	0	0	0	1	1	0	0	0	0	0	0
H1432	1	1	13	17	78	180	1		0	1	1	1	2	4		3	1	0	1	0	1	1	0	0	0	0							0
H1433	2	1	12	16	37	161	1		0	1	1	1	3	2	5	4	0	0	1	0	1	1	0	0	0	1	0	1	0	1	1	0	0
H1434	2	1	11	15	58	165	1		0	1	1	2	2	4	3	2	0	0	1	0	1	1	0	0	0	1	1	0	0	0	0	0	0
H1435	1	1	11	16	55	168	1		1	1	1	1	2	2		2	0	0	1	0	0					0							0
H1436	2	1	11	15	63	155	1		0	1	1	1	4	3	3	3	1	0	1	0	1	1	0	0	0	0							0
H1437	2	1	11	15	49	158	1		0	1	1	2	2	3	5	4	0	0	1	1	1	1	0	0	0	1	0	0	0	0	0	1	0
H1438	2	1	11	15	44	153	1		0	1	1	1	2	2	5	4	0	0	1	0	1	1	0	0	0	1	0	0	0	0	0	1	0
H1439	2	1	11	15	50	157	1		0	1	1	1	4	1	5	3	0	0	1	0	1	1	0	0	0	1	1	0	0	1	0	0	0
H1440	2	1	11	15	50	163	1		0	1	1	2	2	4	5	4	1	0	1	0	1	1	0	0	0	1	0	0	0	1	0	0	0
H1441	2	1	12	16	47.5	165	1		0	1	1	1	3	3	1	3	1	0	1	0	1	1	0	0	0	1	0	1	0	1	0	0	0
H1442	1	1	12	16	65	175	1		0	1	1	2	4	2	4	4	0	0	1	0	1	1	0	0	0	1	1	0	0	0	0	0	0
H1443	2	1	12	16	48	162	1		0	1	1	2	2	2	4	3	1	0	1	1	1	0	0	0	0	1	0	0	0	1	0	0	1	0	1	0	0	0	0	0
H1444	2	1	12	16	51	153	1		0	1	2	2	2	2	1	2	0	0	1	0	1	1	1	1	0	1	1	0	0	0	0	0	1	1	0	0	0	0	0	0
H1445	2	1	11	15	52	163	1		0	1	1	1	4	4	5	2	1	0	1	0	1	1	1	1	0	1	0	0	0	1	1	1	0
H1446	2	1	11	15	58	165	1		0	1	1	1	4	3	1	2	1	0	1	0	1	1	0	0	0	1	1	1	0	1	0	0	0
H1447	1	1	11	16	100	185	1		1	1	1	1	4	1	4	4	1	0	1	0	1	1	0	0	0	1	1	0	0	0	0	0
H1448	2	1	11	15	65	161	1		0	1	1	1	3	2	3	3	0	0	1	0	1	1	1	0	0	1	0	1	0	1	0	0	0
H1449	2	1	11	16	34	154	1		0	1	1	1	3	2	3	3	1	0	1	0	1	1	0	0	0	1	1	0	0	0	0	0	0
H1450	1	1	11	15	51	164	1		0	1	1	1	2	4	1	2	1	0	1	0	1	1	0	0	0	0							0
H1451	2	1	11	15	48.5	163	1		0	1	1	1	2	2	6	4	1	0	1	0	1	1	0	1	0	1	1	0	0	1	0	0	0
H1452	2	1	11	15	49	150	1		0	1	1	2	3	2	5	4	0	0	1	0	1	1	0	0	0	1	1	0	0	0	0	0	0
H1453	2	1	11	15	58	154	1		0	1	1	1	2	3	4	3	1	0	1	0	1	1	1	0	0	1	1	0	0	0	1	0	0
H1454	2	1	12	15	53	162	1		0	1	1	2	4	3	3	3	1	0	1	0	1	1	0	0	0	1	0	1	0	0	1	0	0
H1455	2	1	11	15	63	164	1		1	1	1	1	3	4	3	2	1	0	1	0	1	1	0	0	0	1	0	1	0	0	0	0	0
H1456	2	1	11	16	80	169	1		0	1	1	1	2	2	4	2	1	0	1	0	1	1	0	0	0	1	1	0	0	0	1	0	0
H1457	2	1	11	16	55	171	1		0	1	1	2	1	2	4	4	1	0	1	0	1	1	0	0	0	0							0
H1458	2	1	11	15	78	167	1		0	1	1	3	4	4	4	4	0	0	1	0	1	1	1	1	0	1	1	0	0	0	0	0	1	1	1	1	1	1	1	0
H1459	1	1	11	15	56	169	1		0	1	1	1	2	2	1	4	1	0	1	0	1	1	0	0	0	1	1	0	0	0	0	0	0
H1460	2	1	11	15	56	159	1		1		1	1	4	2	4	3	1	0	1	0	1	1	0	0	0	1	1	0	0	0	0	0	0
H1461	2	1	11	15	59	160	1		0	1	1	1	4	2	1	2	1	0	1	0	1	1	0	1	0	0							0
H1462	2	1	13	17	50	164	1		0	1	1	1	4	3	3	4	1	0	1	0	1	1	0	0	0	1	1	0	0	0	1	0	1	1	0	0	0	1	0	0
H1463	2	1	13	17	43	164	1		0	1	1	3	3	1	5	2	1	0	1	0	1	1	0	0	0	1	1	1	0	0	0	0	1	1	0	0	0	0	0	0
H1464	1	1	13	17	130	195	1		0	1	4	2	4	4	3	2										1	0	1	0	1	0	0	0
H1465	2	1	13	17	44	157	1		0	1	1	1	4	3	4	2	0	0	1	0	1	1	1	1	0	1	0	1	0	0	0	0	0
H1466	2	1	13	17	53	150	1		0	1	1	1	2	2	5	1	1	0	1	0	1	1	1	0	0	1	1	0	0	0	0	0	1	1	0	0	0	0	0	0
H1467	2	1	13	17	53	156	1		0	1	1	3	2	3	3	2	0	0	1	0	1	1	0	1	0
H1468	1	1	13	17	75	176	1		0	1	1	1	3	4	5	4	1	0	1	1	1	1	0	0	0	1	0	0	0	0	0	1	0
H1469	1	1	13	17	55	173	1		0	1	1	1	2	2	1	2	1	0	1	0	1	1	0	0	0	0							1	1	0	0	0	0	0	0
H1470	2	1	13	17	52	165	1		0	1	1	1	2	2	3	2	1	0	1	0	1	1	0	0	0	1	1	0	0	0	0	0	0
H1471	1	1	13	17	55	173	1		0	1	1	1	2	4	3	3	1	0	1	0	1	1	1	1	0	1	1	1	0	0	1	0	1	1	0	0	0	0	0	0
H1472	2	1	13	17	50	153	1		0	1	1	2	4	2	4	4	0	0	1	0	1	1	0	1	0	1	0	1	0	1	0	0	1	1	0	0	0	1	0	0
H1473	2	1	13	18	50	163	1		0	1	1	2	2	2	3	4	1	0	1	0	1	1	0	0	0	1	0	0	0	0	0	0	1	1	0	1	0	0	0	0
H1474	2	1	13	17	51	160	1		0	1	1	1	4	2	1	2	1	0	1	0	1	1	1	1	0	1	1	0	0	1	0	0	0
H1475	2	1	13	17	45	158	1		0	1	1	1	3	2	5	4	1	0	1	0	1	1	0	0	0	1	0	0	0	0	0	0	1	1	0	1	0	0	0	0
H1476	2	1	13	18	58	159	1		0	1	1	1	4	3	3	4	1	0	1	1	1	1	0	0	0	1	1	0	0	0	0	0	1	1	1	1	0	0	0	0
H1477	2	1	13	17	82	162	1		0	1	1	3	2	4	4	4	1	0	1	0	1	1	1	0	0	1	1	0	0	0	0	0	1	1	1	1	0	1	0	0
H1478	2	1	13	17	45	157	1		0	2	1	3	2	4	1	4	1	0	1	0	1	0	1	0	0	1	0	0	0	1	1	0	1	1	0	0	0	1	0	0
H1479	2	1	13	18	47	160	1		0	1	1	2	2	1	3	3	1	0	1	0	1	1	0	1	0	1	1	1	0	0	0	0	1	1	1	1	0	0	0	0
H1480	2	1	13	17	48	162	1		0	1	1	2	4	2	5	2	0	0	1	0	1	1	1	1	0	1	1	0	0	0	0	0	1	1	1	0	0	0	0	0
H1481	1	1	13	18	81	176	1		0	1	1	1	4	3	4	1	1	0	1	0	1	1	0	0	0	1	1	0	0	0	0	0	0
H1482	2	1	13	17	62	162	1		0	1	2	1	4	3	4	4	0	0	1	0	1	1	0	0	0	1	1	0	0	0	0	0	0
H1483	2	1	13	18	83	159	1		0	1	1	2	4	2	5	2	1	0	1	0	1	1	0	1	0	1	1	0	0	0	0	0	0
H1484	1	1	13	18	62	163	1		0	1	1	1	3	3	4	2	1	0	1	0	0					1	1	1	0	0	0	0	0
H1485	2	1	13	17	51	155	1		0	1	1	2	3	1	1	2	0	0	1	0	1	0	1	0	0	1	1	0	0	0	0	0	1	1	0	0	0	0	0	0
H1486	2	1	13	17	45	152	1		0	1	1	1	2	3	4	2	1	0	0	0	1	1	0	0	0	1	1	1	0	0	0	1	0
H1487	2	1	13	17	70	166	1		0	1	1	2	2	2	3	4	1	0	1	1	1	1	0	1	0	1	0	0	0	1	1	0	1	1	0	0	0	0	0	0
H1488	2	1	13	17	40	153	1		0	1	1	1	2	3	3	3	0	0	1	0	1	1	0	0	0	1	1	0	0	0	0	0	1	1	0	0	0	0	0	0
H1489	2	1	12	17	40	155	1		0	1	1	1	4	3	3	3	0	0	1	1	1	1	0	0	0	1	0	1	0	1	0	0	0
H1490	2	1	12	15	52	167	1		1	1	1	1	3	3		3	1	0	1	0	1	1	0	0	0	0							0
H1491	2	1	12	16	53	158	1		0	1	1	2	2	2	1	4	1	0	1	0	1	1	0	0	0	1	0	1	0	1	0	0	0
H1492	2	1	12	16	57	163	1		0	1	1	1	3	3	4	4	1	0	1	0	1	1	0	0	0	1	1	0	0	0	0	0	0
H1493	2	1	12	16	58	165	1		0	1	1	1	4	4		2	1	0	1	1	1	1	0	0	0	0							0
H1494	2	1	12	16	45	160	1		0	2	1	2	3	2	1	2	1	0	1	0	1	1	0	0	0	1	0	0	0	0	1	0	0
H1495	2	1	13	17	75	165	1		0	1	3	1	3	1	3	2	0	0	1	0	1	1	0	1	0	1	0	1	0	1	0	0	0
H1496	2	1	12	17	53	168	1		0	1	1	1	4	2	3	2	1	0	1	0	1	1	1	1	0	1	1	0	0	0	0	0	0
H1497	1	1	13	17	65	167	1		0	1	1	1	3	4	4	3	0	0	1	0	1	1	1	0	0	1	0	1	0	1	1	0	0
H1498	2	1	13	17	58	163	1		0	1	1	1	2	4	4	4	1	0	1	0	1	1	1	1	0	1	0	1	0	0	0	0	0
H1499	1	1	13	18	63	185	1		0	1	1	1	4	3	3	2	0	0	1	0	1	1	0	0	0	1	1	0	1	0	0	0	1	1	0	0	0	0	0	0
H1500	2	1	13	17	41	159	1		0	1	1	1	3	2	3	4	0	0	1	0	1	1	0	0	0	0
H1501	2	1	13	18	39	150	1		0	1	1	1	3		1	3	0	0	1	0	1	1	1	0	0	1	1	0	0	0	0	0	0
H1502	1	1	13	17	88	178	1		0	1		1	2	4	3	3	1	0	1	0	1	1	0	0	0	1	1	0	0	0	0	0	1	1	0	0	0	0	0	0
H1503	2	1	13	17	51	163	1		0	1	1	2	2	3	4	3	1	0	1	0	1	0	0	1	0	1	0	1	0	0	1	0	1	1	0	0	0	0	1	0
H1504	2	1	13	17	40	155	1		0	1	1	1	2	4	3	3	0	0	1	0	1	1	0	0	0	1	1	1	0	0	0	0	0
H1505	2	1	13	18	43	155	1		0	2	1	1	3	1	4	2	1	1	1	0	1	1	0	0	0	1	0	1	0	0	0	0	0
H1506	1	1	13	17	50	170	1		0	1	1	1	1	2	3	3	0	0	1	0	1	1	0	0	0	1	1	1	0	0	0	0	0
H1507	1	1	13	18	73	170	1		0	1	1	1	4	3	1	3	0	0	1	0	1	1	0	0	0	1	1	1	0	0	0	0	1	1	0	0	0	0	0	0
H1508	2	1	13	17	35	153	1		0	1	1	1	2	2	3	4	1	0	1	0	1	1	0	0	0	1	0	0	0	1	0	0	0
H1509	2	1	13	17	60	156	1		0	1	1	1	4	2	1	3	0	0	1	0	1	1	1	0	0	1	1	0	0	0	0	0	1	1	0	0	0	0	0	0
H1510	1	1	13	17	37	153	1		0	1	1	2	4	3	4	4	1	0	0	0	1	1	1	0	0	1	1	0	0	0	0	0	0
H1511	1	1	13	18	80	170	1		0	2	1	2	4	3	1	4	1	0	1	0	1	1	0	0	0	1	1	0	0	0	0	0	0
H1512	2	1	13	17	61	170	1		0	1	1	3	2	1		4	1	0	1	0	1	1	1	1	0	0							1	1	0	0	0	0	0	0
H1513	2	1	13	17	45	150	1		0	2	1	1	3	2		4	0	0	1	0	1	1	0	0	0	1	1	1	0	0	0	0	1	1	0	0	0	1	0	0
H1514	2	1	13	17	46	169	1			1	1	1	3	4	3	4	0	0	1	0	1	1	0	0	0	1	1	1	0	0	1	0	1	1	0	1	0	1	1	0
H1515	2	1	13	17	52	164	1		0	1	1	3	3	3	3	2	0	0	1	1	1	1	1	1	0	1	0	0	0	0	1	0	1	0	0	1	0	0	0	0
H1516	1	1	13	17	70	176	1		0	1	1	2	1	2	4	2	1	0	0	0	1	1	0	0	1	1	1	1	0	1	1	0	0
H1517	2	1	13	17	43	152	1		0	1	1	1	3	4	3	4	1	0	1	0	1	1	0	0	0	1	0	0	0	0	0	0	1	1	0	1	0	0	0	0
H1518	1	1	13	17	59	167	1		0	1	1	1	4	4	1	3	1	0	1	0	1	1	0	0	0	1	1	0	0	0	0	0	1	1	0	0	0	0	0	0
H1519	2	1	12	16	45	159	1		0	1	1	1	3	2	1	2	1	0	1	0	1	1	0	0	0	0							0
H1520	2	1	12	17	40	166	1		0	1	1	1	4	3		4	0	0	1	0	0					0							0
H1521	2	1	13	17	47	163	1		0	1	1	1	4	4	1	3	1	0	1	0	1	1	0	0	0	1	1	0	0	0	0	0	0
H1522	2	1	13	17	90	163	1		0	1	1	2	2	3	1	3	0	0	1	0	1	1	0	0	0	1	0	1	0	0	0	0	1	1	1	0	0	0	1	0
H1523	2	1	12	16	40	160	1		0	1	1	1	2	2	1	2	1	0	1	0	1	1	0	0	0	1	1	1	0	0	1	0	0
H1524	2	1	12	16	42	150	1		0	1	1	1	2	4	4	4	1	0	1	0	1	1	0	1	0	1	1	1	0	0	0	0	0
H1525	2	1	12	17	49	163	1		1	1	1	2	3	4	3	3	1	0	1	0	1	1	1	0	0	1	1	0	0	1	0	0	0
H1526	2	1	12	17	61	167	1		0	1	2	1	3	3	3	3	1	0	1	0	1	1	0	0	0	1	1	0	1	0	0	0	1	1	0	0	0	0	0	0
H1527	2	1	12	16	50	163	1		1	1	1	1	3	1	4	3	1	0	1	0	1	1	0	0	0	1	1	0	0	0	0	0	1	1	0	0	0	0	0	0
H1528	2	1	12	17	47	148	1		1	1		5	2	1	1	4	1	0	1	0	1	1	0	0	0	1	1	0	0	0	0	0	0
H1529	2	1	12	16	42	158	1		0	1	1	2	4	2	3	2	1	0	1	0	1	1	0	1	0	1	0	0	0	1	1	0	0
H1530	2	1	12	16	55	156	1		0	1	1	1	3	2	3	2	1	0	1	0	1	1	0	0	0	1	0	1	0	0	0	0	0
H1531	2	1	12	17	41	159	1		0	1	1	1	1	3	3	2	1	0	1	0	1	1	0	0	0	1	0	0	0	1	1	0	0
H1532	1	1	13	18	76	169	1		0	1	1	1	2	2	3	3	0	0	1	0	1	1	1	0	1	1	1	0	0	0	1	1	1	0	0	0	0	0	1	0
H1533	2	1	13	17	43	153	1		0	1	1	1	4	2		3	1	0	1	0	1	1	0	0	0	1	1	0	0	0	0	0	0
H1534	1	1	13	17	55	178	1		0	1	1	3	2	3	3	2	1	0	1	0	1	1	1	0	0	1	0	0	0	0	1	0	1
H1535	2	1	13	18	46	150	1		0	1	1	1	3	4	4	4	1	0	1	0	1	1	1	1	0	1	1	1	0	1	0	0	1	1	0	0	0	0	1	0
H1536	2	1	13	18	48	160	1		0	1	1	2	2	3	5	3	1	0	1	0	1	1	0	1	0	1	1	0	0	0	0	0	1	1	1	1	0	0	0	0
H1537	2	1	13	17	47	158	1		0	1	1	1	1	2	3	1	1	0	1	0	1	1	1	0	0	1	1	0	0	0	0	0
H1538	1	1	13	17	74	175	1		0	1	1	2	4	2	3	2	0	0	1	1	1	1	0	0	0	1	1	0	0	0	0	0	1	1	0	0	0	0	0	0
H1539	2	1	12	16	41	163	1		0	2	1	1	4		4	4	1	0	1	0	1	1	0	0	0	1							1	1	0	0	0	0	0	0
H1540	2	1	12	17	48	167	1		0	2	2	2	1	2	5	4	1	0	1	0	1	1	0	0	0	1	0	1	0	0	1	0	1	0	0	0	0	0	0	0
H1541	2	1	12	17	46	156	1		0	2	1	2	4	2	4	4	1	0	1	1	1	1	1	0	0	1	0	1	0	0	1	0	0
H1542	2	1	12	16	62	175	1		0	1	1	1	3	2	5	3	0	0	1	0	1	1	1	0	0	1	0	1	0	0	1	0	0
H1543	2	1	12	17	64	167	1		0	1	1	1	1	4	4	3	1	0	1	0	1	1	1	0	0	1	1	1	0	0	0	0	0
H1544	2	1	12	17	59	158	1		0	1	1	1	2		3	3	1	0	1	0	1	1	0	1	0	1	1	0	0	0	0	0	0
H1545	1	1	12	16	77	168	1		0	1	1	1	4	3	4	4	1	0	1	0	1	1	1	1	0	1	0	1	0	0	1	0	1	1	0	0	0	0	0	0
H1546	1	1	12	17	80	180	1		0	1	1	1	4	4	4	3	1	0	1	0	1	1	1	1	0	1	0	1	0	0	0	0	1	1	0	0	0	0	0	0
H1547	2	1	12	16	55	163	1		0	1	1	3	4	1	3	2	1	0	1	0	1	1	0	0	0	1	1	0	0	0	0	0	0
H1548	2	1	12	16	44	157	1		0	1	1	1	1	2	3	2	1	0	1	0	1	1	0	0	0	1	0	0	0	1	0	0	0
H1549	2	1	12	16	85	160	1		0	1	1	1	3	2		3	0	0	1	1	1	1	0	0	0	1	1	0	0	0	0	0	0
H1550	2	1	12	16	45	161	1		0	1	2	1	2	2	5	4	1	0	1	0	1	1	0	1	0	1	1	1	0	0	0	0	0	1	0	0	0	0	0	0
H1551	2	1	12	17	51	160	1		0	1	1	1	4	3		2	1	0	1	0	0					1	0	0	0	0	0	0	0
H1552	2	1	12	16	45	156	1		0	1	1	1	3	2	3	2	1	0	1	0	1	1	0	0	0	1	1	0	0	1	0	0	0
H1553	2	1	12	16	53	161	1		0	1	1	2	3	2	4	4	1	0	1	0	1	1	0	0	0	1	1	0	0	0	0	0	0
H1554	2	1	12	16	45	155	1		0	1	4	3	2	2	1	3	0	0	1	0	1	1	0	0	0	1	0	0	0	0	0	1	0
H1555	2	1	12	16	34	148	1		0	1	1	1	3	2	3	2	1	0	1	0	0					1	1	0	0	0	0	0	0
H1556	2	1	12	16	47	167	1		0	1	1	1		3	5	3	1	0	1	0	1	1	0	1	0	1	1	0	0	0	0	0	0	1	0	0	0	0	0	0
H1557	1	1	12	16	68	179	1		0	1	1	1	2	1	1	2	1	0	1	0	1	1	0	0	0	1	0	1	0	0	1	0	0
H1558	2	1	12	16	50	158	1		0	1	2	5	2	2	1	2	1	0	1	0	1	0	0	1	0	0							0
H1559	2	1	13	18	48	195	1		0	1	1	1	2	2	5	4	1	0	1	0	1	1	1	1	0	1	1	0	0	0	0	0	1	1	0	0	0	0	0	0
H1560	2	1	13	17	69	162	1		0	1	1	1	3	3	5	4	1	0	1	0	1	1	0	0	0	1	0	0	0	0	1		0
H1561	2	1	13	17	56	160	1		0	1	1	3	2	4	3	3	1	0	1	0	1	0	0	0	1	1	0	1	0	1	1	0	1	1	0	0	0	0	1	0
H1562	1	1	12	17	51	167	1		0	1	1	1	4	2	4	2	0	0	1	0	1	1	1	1	0	1	0	1	0	0	0	0	0
H1563	1	1	12	17	44	163	1		0	1	1	2	2	2	1	3	0	0	1	0	1	1	0	0	0	1	0	0	0	0	0	1	1	1	0	1	0	0	0	0
H1564	1	1	12	17	50	172	1		0	1	1	2	1	2	1	4	1	0	0	0	1	1	0	0	0	1	1	0	0	0	0	0	1	1	0	0	0	0	0	0
H1565	2	1	13	18	68	161	1		0	1	1	1	4	2		4	1	0	1	0	1	1	1	1	0								1	1	1	1	0	0	0	0
H1566	2	1	13	18	41	159	1		0	1	1	1	1	1	1	3	1	0	1	0	1	0	0	1	0	0							1	0	0	0	0	0	1	0
H1567	2	1	12	17	45.5	160.2	1		0	1	1	1	2	2	3	2	1	0	1	0	1	1	1	1	0	0							0
H1568	2	1	12	17	51	153	1		0	1	2	1	4	1		3	1	0	1	0	1	1	1	1	0	0							1	1	0	0	0	0	0	0
H1569	2	1	13	18	52	161	1		0	1	2	5	3	2		4	0	0	1	0	1	1	0	1	0	1	1	0	0	0	0	0	0
H1570	1	1	13	17	41	156	1		0	1	1	1	4	3	1	3	1	0	1	0	1	1	1	1	0	1	0	0	0	0	1	0	0
H1571	2	1	12	17	55	155	1		0	2	1	2	4	1	3	3	1	0	1	0	1					1	0	0	0	0	0	0	0
H1572	2	1	12	17	53	160	1		0	2	1	2	4	1	1	1	0	0	1	0	1	0	0	1	0	1	1	0	0	0	0	0	0
H1573	1	1	12	17	70	169	1		0	1	1	2	2	2	1	3	0	0	1	0	1	0	1	0	0	1	0	0	1	0	0	0	1	1	0	0	0	0	0	0
H1574	2	1	12	16	55	155	1		0	1	1	1	4	1	4	2	0	0	1	0	1	0	0	1	0	1	0	1	0	0	0	0	0
H1575	2	1	13	19	80	158	1		0	1	2	2	2	2		2	0	0	1	0	1	1	0	1	0	1	0	1	0	0	0	0	1	0	1	1	0	0	1	0
H1576	2	1	12	17	45	165	1		1	1	1	3	3	2	6	2	1	0	1	1	1	1	0	0	0	1	1	1	0	0	0	0	1	1	0	0	0	0	0	0
H1577	1	1	13	17	49	163	1		0	2	1	1	4	4		4	1	0	1	0	1	1	0	0	0	0							0
H1578	2	1	12	16	53	166	1		0	1	1	1	2	2		2	1	0	1	0	1	1	1	1	0	0							1	1	1	0	0	1	0	0
H1579	2	1	12	17	43	157	1		0	1	1	1	2	2		4	1	0	1	0	1	1	1	1	0	1	0	0	0	1	0	0	1	1	0	0	0	1	0	0
H1580	2	1	12	17	73	162	1		0	1	1	1	4	2	4	4	1	0	1	0	1	1	0	0	0	1	1	0	0	0	0	0	0
H1581	2	1	12	16	966	163	1		0	1	1	1	4	3	3	3	1	0	1	0	1	1	0	0	0	1	0	1	0	1	0	0	0
H1582	2	1	12	16	53	161	1		0	1	1	1	3	2	3	3	1	0	1	0	1	1	0	1	0	1	0	1	0	1	0	0	1	1	0	0	0	0	0	0
H1583	1	1	13	18	52	167	1		0	1	1	1	2	3	3	3	1	0	1	0	1	1	0	0	0	1	1	0	0	0	0	0	1	1	0	0	0	0	0	0
H1584	2	1	13	17	58	157	1		0	1	2	5	3	2	3	2	1	0	1	0	1	1	1	0	0	1	1	0	0	0	1	0	0
H1585	1	1	12	17	61	167	1		1	1	1	3	1	2	1	3	1	1	1	0	1					1	1	0	0	0	0	0	0
H1586	2	1	12	17	49	170	1		0	1	1	2	3	1	3	2	1	0	1	0	1	1	1	1	0	1	1	0	0	0	0	0	1	1	0	0	0	0	1	0
H1587	1	1	13	17	52	172	1		0	1	1	5	2	4	1	2	1	0	1	0	1	1	0	1	0	1	1	0	0	0	0	0	1	1	0	0	0	0	0	0
H1588	1	1	12	17	59	176	1		0	1	2	3	4	3		4	1	0	1	1	1	1	1	1	0	1	1	0	0	0	0	0	1	1	0	0	0	0	0	0
H1589	2	1	12	16	42	158	1		0	1	1	1	3	1		4	1	0	1	0	1	1	1	0	0	1							0
H1590	2	1	12	16	55	165	1		0	1	1	1	4	2	3	2	1	0	1	0	1	1	0	1	0	1	0	1	0	1	0	0	1	1	0	0	0	0	0	0
H1591	2	1	12	17	43	155	1		0	1	1	1	2	2	1	2	1	0	1	0	1	1	1	1	1	1	1	0	0	0	0	0	0
H1592	2	1	12	19	56	164	1		0	1	1	1	4	2		3	1	0	1	0	1	1	1	1	0	1	0	1	0	0	1	1	1	1	1	0	0	0	0	0
H1593	1	1	13	18	56	176	1		0	1	1	2	2	3		4	1	0	1	0	1	1	1	1	0	1	0	1	0	0	1	0	1	1	0	0	0	0	0	0
H1594	2	1	13	17	60	158	1		0	1	1	1	3	1		3	0	0	1	0	1	1	1	1	0	1	1	0	0	0	1	0	1	1	0	0	0	0	1	0
H1595	1	1	12	17	75	177	1		1	1	1	2	4	3		4	1	0	1	0	1	1	0	0	0	1	1	0	0	0	0	0	0
H1596	2	1	13	18	42	154	1		0	1	1	2	1	2	3	2	0	0	1	0	1	0	0	1	0	1	1	0	0	0	0	0	0
H1597	1	1	12	17	85	167	1		0	1	1	1	4	4		3	0	0	1	0	1	1	0	0	0	1	1	0	0	0	0	0	1	1	0	0	0	0	0	0
H1598	2	1	12	17	70	163	1		0	1	2	1	3	3		2	0	0	1	0	1	1	1	1	0	1	0	1	0	1	0	0	0
H1599	1	1	12	18	80	187	1		1	1	1	2	4	4	1	4	1	1	1	1	1	1	1	1	0	1	0	1	0	1	1	0	1
H1600	2	1	12	16	50	158	1		0	1	1	1	3	2	3	4	1	0	1	1	1	1	1	1	0	1	1	0	0	0	0	0	1	1	0	0	0	1	0	0
H1601	2	1	13		53	155	1		1	1	2	5	1	2	1	4	1	0	1	0	1	1	0	0	0	1	1	0	0	0	0	0	1	0	0	0	0	1	0	0
H1602	2	1	13		42	159	1		1	1	2	3	2	1	1	2	1	0	1	0	1	1	0	0	0	1	1	0	0	0	0	0	1	1	1	1	0	1	0	0
H1603	2	1	13	17	54	162	1		0	1	2	5		2	1	1	0	0	1	0	1	1	0	0	0	1	0	1	0	0	0	0	0
H1604	2	1	13	18	80	160	1		0	1	2	1	4	2	4	3	1	0	1	0	1	1	1	1	0	1	1	1	0	1	1	0	1	1	0	1	1	0	0	0
H1605	1	1	12	17	54	180	1		0	2	2	3	2	3		4	1	0	1	0	1	1	1	1	0	1	1	1	0	1	1	0	1	0	1	0	0	0	0	0
H1606	2	1	12	16	60	170	1		0	1	1	1	4	3		4	1	0	1	0	1	1	0	1	0	1	1	1	0	0	0	0	1	1	0	0	0	0	0	0
H1607	2	1	12	16	46	154	1		0	1	1	1	4	2	3	3	0	0	1	0	1	1	0	0	0	1	0	1	0	0	0	0
H1608	2	1	13	17	47	160	1		0	1	1	2	3	2	3	3	0	0	1	0	1	1	0	0	0	1	1	1	0	0	0	0	1	1	0	0	0	1	0	0
H1609	2	1	12	17	60	150	1		0	1	1	3	1	2	3	4	1	0	0	0	1	1	0	0	0	1	1	0	0	0	0	0	0
H1610	2	1	11	17	42	157	1		0	1	1	2	4	2	3	4	0	0	1	0	1	1	1	1	0	1	1	1	0	0	0	0	1	0	1	0	0	1	1	0
H1611	1	1	13		60	171	1		0	1	2	2	3	2		2	1	0	1	1	1	0	0	1	0	1	0	0	0	1	0	0	1	1	0	0	0	0	1	0
H1612	1	1	13		79	170	1		0	1	1	2	3	1	1	1	0	0	1	0	1	1	1	1	0	1	1	0	0	0	0	0	0
H1613	2	1	12	16	60	160	1		0	2	1	1	4	2	3	4	1	0	1	0	1	1	0	1	0	1	1	0	0	1	0	0	0
H1614	2	1	13		50	166	1		0	1	1	3	1	3	3	2	0	0	1	1	1	1	1	1	0								0
H1615	2	1	13	17	45	156	1		0	1	1	1	2	1		3	1	0	1	0	1	1	1	1	0	1	0	1	1	0	0	0	1	1	0	0	0	0	0	0
H1616	2	1	13	18	47	155	1		0	2	1	1	4	2		3	0	0	1	1	1	1	1	1	0	1	1	0	0	1	0	1	0
H1617	2	1	13	18	52	158	1		0	1	2	5	1	1		2	1	0	1	0	1	1	1	1	0	1	0	1	0	1	0	0	0
H1618	2	1	13	17	66	165	1		0	1	1	2	2	2		2	0	0	1	1	1	1	1	1	0	1	1	1	0	1	0	0	1	1	0	0	0	0	0	0
H1619	2	1	13	18	53	160	1		0	1	1	1	4	2	1	4	1	1	1	0	1	1	1	1	0	1	1	0	0	0	0	0	1	1	1	1	0	1	0	0
H1620	2	1	12	17	74	165	1		0	1	1	1				3	1	0	1	0	1	1	1	0	0	1	1	0	0	0	0	0	1	1	1	0	0	0	0	0
H1621	2	1	12	17	65	166	1		0	1	1	3	3	3		3	1	0	1	0	1	1	1	1	0	1	1	0	0	0	1	0	1	1	0	0	0	0	0	0
H1622	2	1	12	17	46	155	1		1	1	2	2	1	1	1	1	0	0	1	0	1	1	1	1	0	1	1	1	0	1	0	0	1	1	0	1	0	1	1	0
H1623	2	1	12	16	43	157	1		1	1	1	1	4	4	4	4	0	0	1	0	1	0	0	1	0	1	1	1	0	0	0	0	0
H1624	2	1	12	17	51	155	1		0	1	2	1	4	1	3	3	0	0	1	0	1	1	1	1	0	1	0	1	0	0	1	0	1	1	1	0	1	1	1	0
H1625	2	1	12		36	157	1		0	1	1	1		2	1	2	1	0	1	0	1	1	1	1	0	1	0	1	0	1	0	0	1	0	1	0	0	1	0	0
H1626	2	1	12	16	70	157	1		1	1	1	1	2	2	1	2	0	0	1	0	1	1	1	1	0	1	1	0	0	0	0	0	1	1	0	0	0	0	0	0
H1627	1	1	12	17	60	170	1		0	1	1	3	1	3		1	1	0	1	0	1	1	0	0	0	0							0
H1628	1	1	12	17	98	185	1		0	1	1	1	4	2		4	1	0	1	0	1	1	0	1	0	1	0	1	0	1	0	0	0
H1629	1	1	12	17	59	166	1		0	1	1	2	3	1	1	3	0	0	1	0	1	0	0	1	0	1	1	0	0	0	0	0
H1630	1	1	12	17	64	170	1		0	1	1	3	1	3	1	4	1	0	1	0	1	1	1	1	0	1	1	1	0	0	0	0	1	1	1	0	0	0	0	0
H1631	2	1	12	16	47	153	1		0	1	1	3	2	2	1	3	0	0	1	0	1	1	1	0	0	0							0
H1632	2	1	12	17	52	164	1		0	1	1	1	1	1	1	2	0	0	1	0	1	0	1	0	0	1	1	0	0	0	0	0	0
H1633	1	1	12	17	56	170	1		1	1	1	1	2	2	1	3	0	0	1	0	1	0	0	1	0	1	0	1	0	0	1	0	0
H1634	2	1	12	17	48	156.5	1		0	1	1	1	3	1	3	3	1	0	1	0	1	1	1	1	0	1	0	0	0	0	1	0	0
H1635	2	1	12	17	50	159	1		0	1	1	2	1	2	3	3	0	0	1	0	1	1	0	0	0	1	0	0	0	0	0	1	0
H1636	2	1	12	17	44	154	1		0	1	1	3	2	1	4	3	0	0	1	0	1	1	0	1	0	0							0
H1637	1	1	12	17	60	166	1		0	1	1	2	2	2		2	0	0	1	0	1	1	1	1	0	1	0	1	0	0	0	0	1	1	0	0	0	0	0	0
H1638	1	1	12	17	57	176	1		0	1	1	1	4	3	1	4	1	0	1	0	1	1	1	1	0	1	1	0	0	0	0	0	1	1	0	1	0	0	0	0
H1639	2	1	12	17	42	160	1		0	1	1	1	4	1		3	0	0	1	0	1	1	1	0	0	1	1	0	0	0	0	0	1	1	0	0	0	0	0	0
H1640	2	1	12	17	55	163	1		0	1	1	1	4	2		2	0	0	1	0	1	1	0	0	0	1	0	1	0	0	0	0	1	1	0	1	0	0	0	0
H1641	2	1	12	17	44	164	1		0	1	1	1	3	2	1	2	1	0	1	0	1	1	1	1	0	0							0
H1642	2	1	12	17	55	162	1		0	1	1	2	3	1	1	2	1	0	1	0	1	0	0	1	0	1	1	0	0	0	0	0	0
H1643	2	1	12	16	52	152	1		0	1	1	1	1	2	1	2	1	1	1	0	1	1	0	0	0	1	0	1	0	0	0	0	1	1	0	0	0	0	0	0
H1644	1	1	12	17	76	172	1		0	1	1	1	2	3	4	3	1	0	1	0	1	1	0	1	0	1	1	1	0	0	0	0	1	1	1	0	0	0	0	0
H1645	1	1	12	17	66	173	1		0	1	1	1	1	2		4	1	0	1	0	1	1	1	1	0	1	1	0	0	1	0	0	1	0	0	0	0	0	0	1
H1646	2	1	11	16	47	153	1		0	2	1	1	4	1	1	2	0	0	1	0	1	0	1	0	0	1	0	1	0	1	1	0	1	0	0	0	0	1	1	0
H1647	1	1	13		90	175	1		0	2	1	3	3	1	3	3	0	0	1	0	1	1	1	1	0	1	1	1	0	0	0	0	0
H1648	2	1	13	18	50	167	1		1	1	1	1	3	3	1	4	1	0	1	0	1	1	1	1	0	1	1	1	0	0	0	0	1	1	1	1	0	0	0	0
H1649	2	1	13	18	57	166	1		0	2	1	2	3	3	3	3	1	0	1	0	1	1	1	1	0	1	0	1	0	1	0	0	1	1	1	0	0	0	0	0
H1650	2	1	13	17	46	162	1		1	1	1	1	2	2	3	4	1	0	1	0	1	1	1	1	0	1	1	0	0	1	0	0	1	1	0	0	0	0	0	0
H1651	1	1	13		60	178	1		0			1	2	2	1	2	1	0	1	0	1	1	1	0	0	1	1	0	0	1	0	0	1	1	0	0	0	0	0	0
H1652	1	1	13	18	68	178	1		0	1	1	2	1	1	1	3	0	0	1	0	1	1	1	0	0	1	1	0	0	0	0	0	0
H1653	1	1	13	17	63	173	1		0	1	1	1	2	2	1	3	0	0	1	0	1	1	1	1	0	1	0	1	0	0	0	0	1	1	1	0	0	0	0	0
H1654	1	1	13	16	84	169	1		0	1	1	3	2	2	1	2	1	0	1	0	1	1	0	0	0	1	1	0	0	0	0	0	0
H1655	1	1	11	17	49	161	1		0	1	1	1	4	1		3	0	0	1	0	1	1	1	1	0	1	1	0	0	1	0	0	0
H1656	2	1	13	19	45	152	1		0	1	1	2	2	3	3	2	0	0	1	0	1	0	0	1	0	1	1	0	0	0	0	0	1	1	0	0	0	0	0	0
H1657	1	1	11	16	70	170	1		1	1	1	3	1	2		2	0	0	1	0	1	1	1	0	0	1	0	1	0	1	1	0	1	1	0	0	0	0	0	0
H1658	2	1	11	17	49	156	1		0	2	1	2	2	3	4	4	0	0	1	0	1	1	1	0	0	0							1	0	1	0	0	1	1	0
H1659	1	1	11	16	62	177	1		0	1	1	3	1	3	1	2	0	0	1	0	1	1	0	1	0	1	0	0	0	0	0	1	0
H1660	2	1	11	17	53	166	1		0	1	1	1	2	1		4	0	0	1	0	1	1	1	1	0	1	1	1	0	0	0	0	1	1	1	0	0	0	1	0
H1661	2	1	13	18	45	158	1		0	2	1	1	3	3	1	4	1	0	1	0	1	1	1	1	0	1	1	1	0	0	0	0	1	1	1	0	1	1	1	0
H1662	2	1	13	18	55	150	1		0	1	1	1	3	2	3	3	1	0	1	0	1	1	1	1	0	1	0	1	0	0	0	0	0
H1663	1	1	13	18	67	177	1		0	1	1	3	1	2	4	2	0	0	1	0	1	1	0	0	0	1	0	1	0	0	0	0	1	1	0	0	0	0	0	0
H1664	2	1	13	18	67	162	1		0	1	1	1	3	2	1	4	0	0	1	0	1	0	0	1	0	1	1	0	0	0	0	0	1	1	0	0	0	0	0	0
H1665	1	1	13	17	55	176	1		0	1	2	1	1	1	1	4	0	0	1	0	1	1	1	1	0	1	1	1	0	0	0	0	1	1	0	1	0	1	1	0
H1666	2	1	13	18	52	156	1		0	1	1	1	1	1	1	2	0	0	1	0	1	0	1	1	0	0							0
H1667	2	1	13	17	49	154	1		0	1	2	3	2	1	1	3	0	0	1	0	1	1		1	1	1	1	0	0	0	0	0	0
H1668	2	1	11	15	58	158	1		1	1	1	1	4	1	1	3	1	0	1	0	1	1	1	1	0	1	1	1	0	0	0	0	1	1	0	0	0	0	0	0
H1669	2	1	13	18	48	165	1		0	1	1	1	2	2	1	3	0	0	1	0	1	1	1	1	0	1	0	1	0	0	0	0	0
H1670	2	1	13	18	48	158	1		0	1	2	1	3	1	1	3	0	0	1	0	1	1	1	1	0	1	0	0	0	0	0	0	0
H1671	2	1	13	18	68	168	1		1	1	1	1	2	2	5	4	0	0	1	0	1	1	1	1	1	1	1	1	0	0	0	0	1	1	0	0	0	0	0	0
H1672	2	1	13	18	49	165	1		0	1	1	3	2	2	3	3	0	0	1	0	1	1	1	1	0	1	0	0	0	0	1	0	0
H1673	1	1	13	18	79	177	1		0	1	1	1	4	2	3	3	1	0	1	0	1	0	1	0	0	1	1	0	0	0	0	0	1	1	0	1	0	0	0	0
H1674	1	1	13	18	51	177	1		0	1	1	3	4	1	1	3	0	0	1	0	1	0	1	0	0	1	1	0	0	0	0	0	1	1	0	1	0	0	0	0
H1675	2	1	11	16	87	164	1		1	1	1	2	4	2	1	4	0	0	1	0	1	1	1	1	0	1	0	1	0	0	0	0	1	1	0	0	0	0	0	0
H1676	2	1	11	16	49	158	1		0	2	1	1	1	2	6	2	1	0	1	0	1	1	1	1	0	1	1	0	0	0	0	1	0	1	0	0	0	0	0	0
H1677	2	1	11	15	57	162	1		0	1	1	1	4	1	1	3	0	0	1	0	1	1	0	1	0	1	1	0	0	0	0	0		1	0	0	0	0	0	0
H1678	1	1	13	18	103	184	5		0	1	3	1	2	3	4	3	0	0	1	0	1	1	1	0	0	1	0	1	0	0	0	0	0
H1679	1	1	13	17	50	171	5		0	1	3	1	4	1	3	2	1	0	1	0	1	1	1	1	0	0							0
H1680	2	1	13	18	40	158	5		0	1	3	1	3	1		2	1	0	1	0	1	1	1	0	0	1	0	1	0	1	0	0	0
H1681	2	1	13	17	46	160	5		0	1	1	2	2	4	5	2	1	0	1	0	1	1	0	0	0	1	1	1	0	0	0	0	1	1	0	0	0	0	0	0
H1682	2	1	13	17	70	156	5		0	1	1	3	4	2	5	3	1	0	1	0	1	1	0	1	0	0							0
H1683	2	1	13	17	56	172	5		0	1	1	1	1	4	1	4	0	0	1	0	1	1	0	0	0	0
H1684	2	1	13	17	65	165	5		0	1	1	3	3	2	3	3	0	0	1	0	1	1	1	1	0	1	0	0	0	0	1	0	0
H1685	2	1	13	18	90	160	5		0	1	3	2	4	2	4	4	1	0	1	0	1	1	1	1	0	0							0
H1686	2	1	13	17	56	156	5		0	1	3	2	2	2	3	2	1	0	1	0	1	1	0	0	0	0							0
H1687	2	1	13	18	53	165	5		0	1	1	3	4	3	3	4	1	0	1	0	1	1	0	0	0	0							0
H1688	2	1	13	17	42	150	5		0	1	3	1	2	3	3	4	0	0	1	0						0							0
H1689	2	1	13	18	46		5		0	1	3	1	2	2	3	2	0	0	1	0	0					0							1	0	1	0	0	0	0	0
H1690	1	1	13	17	70	169	5		0	1	1	1	2	4	1	4	0	0	1	0	1	1	1	1	0	0							0
H1691	1	1	13	17	57	168	5		0	1	1	1	4	2	1	1	0	0	1	0	1	1	0	0	0	1	0	1	0	0	0	0	0
H1692	1	1	13	17	79	179	5		0	1	1	1	4	2		2	0	0	1	0	1	0	1	0	0	0							0
H1693	2	1	13	18	47	161	5		0	2	3	2	2	2	3	2	0	0	1	0	0					0							0
H1694	1	1	13	17	99	171	5		0	1	3	1	4	3	3	3	1	0	1	0	1	1	1	0	0	1	1	1	0	0	0	0	0
H1695	1	1		18	54	170	5		0	2	1	1	4	2	3	3	1	0	1	0	1	1	1	0	0	1	1	1	0	0	0	0	0
H1696	2	1	13	17	54	168	5		0	1	1	1	4	2	4	1	1	0	1	0	1	1	0	1	0	0							1	0	0	0	0	0	1	0
H1697	2	1	13	17	45	147	5		1	1	3	2	3	2	5	4	0	0	1	0	1	1	0	1	0	1	0	0	0	0	1	1	0
H1698	2	1	13	18	62	167	5		0	2	3	1	2	3	3	4	0	0	1	0	1	0	1	1	0	1	1	0	0	0	0	0	0
H1699	2	1	13	16			5		1	1	3	1	2	2	1	3	0	0	1	0	1	1	0	0	0	0							0
H1700	2	1	13	18	52	157	5		0	1	3	3	2	2	3	3	0	0	1	0	1	1	0	0	0	1	1	1	0	0	0	0	0
H1701	2	1	13	17	63	160	5		0	1	3	1	3	2	4	3	1	0	1	0	1	1	0	1	0	1	1	0	0	0	0	0	0
H1702	2	1	13	18	42	156	5		0	1	3	1	4	2	3	3	0	0	1	0	1	1	0	1	0	1	1	0	0	0	0	0	0
H1703	1	1	13	18	62	163	5		0	1	1	1	4	2		2	1	0	1	0	1	1	0	0	0	1	1	0	0	0	0	0	0
H1704	2	1	13	17	56	166	5		0	1	1	3	4	2	4	4	0	0	1	0	1	0	1	1	0	1	0	1	0	1	0	0	0
H1705	2	1	13	17	42	158	5		0	1	1	1	4	2	3	3	0	0	1	0	1	1	0	0	0	1	0	0	0	1	0	0	0
H1706	2	1	13	17	38	153	5		0	1	3	1	4	3	3	2	1	0	1	0	1	1	0	1	0	1	1	0	0	0	0	0	0
H1707	2	1	13	17	42	159	5			1	3	1	2	3	3	3	1	0	1	0	1	1	1	0	0	1	1	0	0	0	0	0	0
H1708	2	1	13	17	65	163	5		0	1	1	2	1	2	4	2	1	0	1	0	1	1	1	0	0	1	0	1	0	1	0	0	0
H1709	2	1	13	18	71	163	5		0	1	1	1	1	1	5	4	0	0	1	0	1	1	0	0	0	1	0	1	0	0	0	0	0
H1710	2	1	13	17	75	168	5		0	1	1	1	3	3	5	2	1	0	1	0	1	0	1	0	1	1	0	0	0	1	0	0	1	1	0	0	0	0	0	0
H1711	2	1	13	18			5		0	1	3	1	2	1	4	2	1	0	0	0						0							0
H1712	1	1	13	17	64	173	5		0	2	1	1	3	2	1	3	0	0	1	0	1	1	0	0	0	0							0
H1713	2	1	13	18	55	155	5		0	1	3	1	2	2	3	2	1	0	1	0	1	1	1	1	0	1	0	1	0	0	0	0	0
H1714	1	1	13	17	57	177	5		0	1	1	1	3	2	4	2	0	0	1	0	1	1	0	0	0	1	0	1	0	0	0	0	0
H1715	2	1	13	18	45	151	5		0	1	3	1	2	1	4	2	0	0	1	0	1	1	0	0	0	0							0
H1716	1	1	13	17	62	170	5		0	1	1	1	3	1	4	2	0	0	1	0	1	1	1	1	0	1	0	1	0	1	1	0	0
H1717	2	1	13	18	53	169	5			1	3	2	4	3	3	2	1	0	1	0	1	1	1	1	0	0
H1718	1	1	13	17	62	167	5		0	1	1	2	3	1	3	2	0	1	1	0	1	1	1	1	0	1	0	1	0	1	1	0	0
H1719	1	1	13	18	65	179	5		0	1	3	1	3	2	1	4	0	0	1	0	1	1	0	0	0	1	0	1	0	0	0	0
H1720	1	1	13		55	170	5		0	1	3	1	2	1	1	2	0	0	1	0	1	1	0	0	0	0							0
H1721	2	1	13	18	54	160	5		0	1	1	1	2	3	1	3	0	0	1	0	1	1	0	0	0	0							0
H1722	1	1	13	17	83	170	5		1	1	3	1	2	4	4	3	0	0	1	0	0					0							0
H1723	1	1	13	17	50	168	5		0	1	1	2	3	1	4	2	0	0	1	0	1	1	1	1	0	1	0	1	0	1	1	0	0
H1724	2	1	13	17	49	160	5		0	1	3	1	2	2	3	2	1	0	1	1	1	1	1	1	0	1	0	1	0	1	1	0	0
H1725	1	1	13	17	59	176	5		0	1	1	1	4	2		4	1	0	1	0	1	1	0	0	0	1	1	0	0	0	0	0	0
H1726	1	1	13	18	56	171	5		0	1	3	1	2	2	1	2		0	0	1	0	1	1	0	0	1	1	0	0	0	0	0	0
H1727	2	1	13	17	45	160	5		0	1	3	3	2	2	3	2	0	0	1	0	1	1	1	1	0	1	1	0	0	0	1	0	0
H1728	1	1	13	17	43	167	5		0	1	1	1	3	2	1	1	1	0	0	0	0					0							0
H1729	1	1	13	18	55	170	5		0	1	1	3	3	1	4	2	0	0	1	0	1	1	1	1	0	1	0	1	0	1	1	0	0
H1730	1	1	13	18	69	170	5		0	1	3	1	2	2	3	2	0	0	1	0	1	1	0	0	0	1	0	1	0	0	0	0	0
H1731	1	1	13	17	56	170	5		0	1	1	1	4	1	3	2	0	0	1	0	1	1	0	0	0	0							0
H1732	2	1	13	17	49	159	5		0	1	3	1	3	3	3	2	1	0	1	0	1	1	1	0	0	1	1	0	0	0	0	0	0
H1733	2	1	13	18	75	162	5		0	1	3	1	1	2	4	2	1	0	1	0	1	1	1	1	0	1	0	1	0	0	1	0	0
H1734	1	1	13	18	60	176	5		0	1	1	2	3	3	3	3	0	0	1	0	0					0							0
H1735	1	1	13	17	55	168	5		0	2	3	1	2	4	4	3	0	0	1	0	0					0							0
H1736	1	1	13	17	56	173	5		0	1	3	1	2	2	4	2	0	0	1	0	1	1	0	0	0	1	0	1	0	0	0	0	0
H1737	2	1	13	17	48	156	5		0	1	1	1	4	2	1	3	0	0	1	0	0					0							0
H1738	2	1	13	17	54	159	5		0	1	1	1	4	3	1	3	0	0								0							0
H1739	2	1	13	17	56	163	5		0	1	1	1	4	3	1	3	0	0	1	0	0					0							0
H1740	2	1	13	18	39	157	5		0	1		1	4		4	2	0	0	1	0	1	1	0	0	0	0							0
H1741	2	1	13	18	46	160	5		0	1	1	1	3	1	1	4	1	0	1	0	1	0	1	0	0								0
H1742	2	1	13	17	51	167	5		0	1	1	1	3	2	3	2	0	0	1	0	0					0							0
H1743	1	1	13		50	175	5		0	1	1	2	4	2	4	2	1	0	1	0	0					0							0
H1744	2	1	13	17	45	164	5		0	1	3	1	4	2	3	2	0	0	1	0	0					0							0
H1745	1	1	13	18	60	172	5		0	1	1	1	3	2	4	4	1	0	1	0	1	1	0	0	0	1	1	0	0	0	0	0	0
H1746	2	1	13	18	50	163	5		0	1	1	1	4	2	1	4	0	0	1	0	1	1	0	0	0	1	1	0	0	0	0	0	0
H1747	2	1	13	18	60	162	5		0	1	1	2	2	2	3	4	1	0	1	0	1	1	0	0	0	1	1	0	0	0	0	0	0
H1748	2	1	13	17	62	166	5		0	1	1	1	4	4	3	4	0	0	1	0	1	1	0	0	0	1	0	1	0	1	0	0	0
H1749	2	1	13	17	60	158	5		0	1	3	1	4	1	3	4	0	0	1	0	1	1	0	0	0	1	1	0	0	0	0	0	0
H1750	2	1	13	17	42	156	5		0	1	1	1	4	2	4	2	0	0	1	0	1	1	0	0	0	1	1	0	0	0	0	0	0
H1751	2	1	13	18	58	172	5		0	1	3	1	4	2	3	2	1	0	1	0	1	1	1	0	0	1	1	0	0	0	0	0	0
H1752	2	1	13	17	50	163	5		0	1	3	1	3	4	3	2	1	0	1	0	1	1	0	1	0	1	0	0	0	1	0	0	0
H1753	2	1	13	17	43	150	5		1	1	3	3	2	2	3	4	1	0	1	0	0					1	0	1	1	1	0	0	0
H1754	2	1	13	17	75	169	5		0	1	1	1	2	4	3	3	0	0	1	0	1	1	0	1	0								0
H1755	1	1	13	18	56	168	5		0	1	1		1	3	4	1	0	0	1	0	1	1	0	0	0	1	1	0	0	0	0	0	0
H1756	1	1	13		101	160	5		0	1	1	1	2	2	1	3	1	0	1	0	1	1	0	0	0	1	1	1	0	0	0	0	0
H1757	1	1	13	16	75	170	5		0	1	3	1	3	4	3	2	0	0	1	0	0					0							0
H1758	1	1	13	18	68		5		0	2	1	1	4	3	3	2	1	0	1	0	1	1	1	0	0	1	0	1	0	0	0	0	0
H1759	1	1	13	17	61	177	5		0	1	1	1	4	2	1	2	0	0	1	0	0					1	1	0	0	0	0	0	0
H1760	2	1	12	16	45	156	5		1	1	3	1	1	1	3	2	0	0	1	0	1	1	0	0	0	1	1	0	0	0	0	0	1	0	0	0	0	0	0	0
H1761	2	1	13	17	50	160	5		0	1	1	1	4	3	3	4	0	0	1	0	1	1	0	0	0	1	1	0	0	0	0	0	0
H1762	2	1	13	17	53	164	5		0	1	3	2	2	3	3	3	1	0	1	0	1	1	0	0	0	0							0
H1763	2	1	13	17	68	170	5		0	1	1	1	4	4	3	3	0	0	1	0	1	1	1	0	0	1	1	0	0	0	0	0	0
H1764	2	1	13	17	45	163	5		0	1	1	1	2	4	3	3	0	0	1	0	1	1	0	1	0	1	0	0	0	1	0	0	0
H1765	2	1	13	17	59	173	5		0	2	3	1	3	4	3	2	1	0	1	1	1	1	1	0	0	1	0	1	0	1	1	0	0
H1766	2	1	13	17	69	165	5		0	1	1	2	2	2	3	3	0	0	1	0	1	1	0	0	0	1	1	0	0	0	0	0	0
H1767	2	1	13	17	60	167	5		0	1	1	1	4	4	1	4	0	0	1	0	1	1	0	0	0	1	1	0	0	0	0	0	1	0	0	0	0	1	0	0
H1768	2	1	13	17	57	154	5		0	1	3	1	4	4	5	3	0	0	1	0	1	1	1	1	0	1	1	0	0	0	0	0	0
H1769	2	1	13	18	50	161	5		0	1	3	2	4	3	3	3	0	0	1	0	1	1	0	0	0	0							0
H1770	1	1	13	18	85	188	5		0	1	1	3	2	3	1	3	0	0	1	0	1	1	1	0	0	1	0	0	0	0	0	1	0
H1771	1	1	13	17	54	168	5		0	1	3	1	2	3	3	2	0	0	1	0	1	1	0	0	0								0
H1772	1	1	13	18	64	170	5		0	1	1	3	2	4	4	3	0	0	1	0	1	1	0	0	0	1	0	1	0	0	0	0	0
H1773	2	1	13	18	70	172	5		0	1	1	1	3	2	1	4	1	0	1	0	1	1	0	0	0	1	0	1	0	0	0	0	0
H1774	2	1	13	17	48	150	5		0	1	3	1	2	2	3	2	0	0	1	0	0					1	0	0	0	0	1	0	0
H1775	2	1	13	17	46	151	5		0	1	3	1	3	1	3	4	0	0	1	0	1	1	0	1	0	1	0	1	0	0	0	0	0
H1776	2	1	13	17	56	168	5		0	1	1	1	4	3	5	3	1	0	1	0	1	1	0	1	0	1	0	1	0	0	0	0	0
H1777	2	1	13	17	93	152	5		0	1	3	1	2	2	3	3	1	0	1	0	1	1	0	0	0	1	1	0	0	0	0	0	0
H1778	2	1	13	17	49	163	5		0	1	3	1	2	3	3	2	0	0	1	0	1	1	1	0	0	1	1	0	0	0	0	0	1	0	0	1	0	0	1	0
H1779	1	1	13	17	63	180	5		0	2	3	1	2	3	3	2	0	0	1	0	1	0	1	0	0	1	1	0	0	0	0	0	1	1	0	0	0	0	0	0
H1780	2	1	12	16	45	152	5		0	1	3	1	4	3	3	4	0	0	1	1	1	1	1	1	0	1	1	0	0	0	0	0	0
H1781	2	1	12	17	47	155	5		0	1	3	1	4	1	1	4	0	0	1	0	1	1	0	0	0	1	1	0	0	0	0	0	0
H1782	2	1	12	16	45	146	5		0	1	3	1	4	4	1	2	0	0	1	0	1	1	0	0	0	1	0	1	0	0	0	0	1	0	0	0	0	0	0	1
H1783	2	1	12	17	56	159	5		0	1	3	1	3	1	3	3	0	0	1	0	0					1	1	0	0	0	0	0	0
H1784	2	1	12	16	50	167	5		0	1	3	1	4	2	3	2	0	0	1	0	1	1	0	1	0	1	1	1	0	0	0	0	0
H1785	2	1	12	16	44	156	5		0	1	3	1	2	4	3	2	0	0	1	0	0					1	0	1	0	0	0	0	0
H1786	2	1	12	16	45	162	5		0	1	1	1	4	1	3	2	0	0	1	0	1	0	0	0	0	1	0	0	0	0	0	0	0
H1787	2	1	12	16	53	164	5		1	1	3	1	4	4		3	0	0	1	0	1	1	0	0	0	1	0	0	0	1	0	0	0
H1788	2	1	12	17	43	156	5		0	1	3	1	3	1	5	3	0	0	1	1	1	1	0	0	0	1	0	1	0	0	1	0	0
H1789	2	1	12	16	75	155	5		0	1	3	1	2	2	4	2	1	0	1	0	1	1	1	0	0	1	1	0	0	0	0	0	0
H1790	2	1	12	16	71	165	5		1	1	3	1	3	4	4	3	1	0	1	0	1	1	0	0	0	1	1	1	0	0	0	0	0
H1791	2	1	12	16	50	164	5		0	1	3	1	2	3	4	2	0	0	1	0	1	1	0	0	0	1	0	1	0	0	0	0	0
H1792	2	1	12	16	58	163	5		0	1	3	1	2	2	3	3	0	0	1	0	1	1	0	0	0	1	0	1	0	0	0	0	0
H1793	2	1	12	16	58	158	5		0	1	3	2	3	2	3	2	0	0	1	0	1	1	1	0	0	1	1	1	0	0	0	0	0
H1794	2	1	12	16	45	155	5		0	1	3	1	2	2	3	4	1	0	1	0	1	1	0	0	0	1	0	0	0	0	1	0	0
H1795	1	1	12	18	85	175	5		1	1	1	1	4	4	4	3	1	0	1	0	1	1	0	0	0	1	1	0	0	0	0	0	0
H1796	1	1	12	17	50	179	5		0	1	3	1	2	3	4	3	0	0	1	0	1	1	0	0	0	1	1	0	0	0	0	0	1	1	0	0	0	0	0	0
H1797	1	1	12	16	55	175	5		0	1	1	2	4	4	4	3	1	0	1	0	1	1	0	0	0	0							0
H1798	1	1	12	17	55	160	5		0	1	1	1	3	2	4	2	1	0	1	0	1	1	0	0	0	0							1	0	0	0	0	1	0	0
H1799	2	1	12	17	54	157	5		0	1	3	2	2	2	3	3	0	0	1	0	1	1	0	1	0	1	0	1	0	0	0	0	1	1	0	0	0	0	0	0
H1800	2	1	13	18	38	158	5		0	1	3	1	3	2	3	3	1	0	1	0	1	1	0	0	0	1	0	1	0	0	1	0	0
H1801	2	1	11	15	45	170	5		0	1	1	1	3	2	1	2	0	0	1	1	1	1	1	1	0	1	0	1	0	0	0	0	0
H1802	2	1	11	16	80	167	5		0	2	1	1	2	4	2	3	1	0	1	0	1	1	1	0	0	1	0	1	0	0	1	0	0
H1803	2	1	11	15	54	154	5		1	1	3	2	3	1	1	3	1	0	1	1	1	1	0	1	0	1	1	0	0	0	0	0	0
H1804	1	1	11	16	60	192	5		0	1	3	2	4	1	4	4	0	0	1	0	1	1	0	0	0	0							0
H1805	2	1	13	18	47	163	5		1	1	3	1	4	3	5	2	0	0	1	0	1	1	1	0	0	1	1	1	0	1	0	0	0
H1806	2	1	13	17	60	167	5		0	1	3	1	2	2	3	2	1	0	1	0	1	1	0	1	0	1	0	1	0	0	0	0	0
H1807	1	1	13	17	73	176	5		1	1	1	1	2	2	4	3	1	0	0	0	1	1	0	0	0	0							0
H1808	2	1	13	17	46	158	5		1	1	3	1	2	4	3	3	1	0	1	0	1	1	0	0	0	0							0
H1809	2	1	11	15	46	162	5		0	2	1	1	3	1	1	1	0	1	1	1	0					0							0
H1810	1	1	11	16	47	170	5		0	2	3	2	2	1	1	1	0	0	1	0	0					1	1	0	0	0	0	0	0
H1811	2	1	11	16	42	160	5		0	1	3	1	2	2	3	3	1	0	1	0	1	1	1	1	0	1	1	0	0	1	0	0	0
H1812	2	1	11	16	56	151	5		1	1	3	1	2	2	1	2	1	0	1	0	1	1	0	1	0	1	1	0	0	1	0	0	1	0	0	1	0	1	0	0
H1813	2	1	11	15	40	152	5		1	1	3	1	4	1	1	2	0	0	1	0	0					0							1	0	0	0	0	0	1	0
H1814	2	1	11	15	45	162	5		1	1	3	1	3	4		2	1	0	1	1	0												0
H1815	2	1	11	16	48	161	5		1	1	3	2	2	4	3	4	0	0	1	1	1	1	0	0	0	1	1	0	0	0	0	0
H1816	2	1	11	15	50		5			1	3	1	3	2	3	3	1	0	1	0	1	1	0	0	0	1	1	0	0	0	0	0	0
H1817	2	1	11	16	40	160	5		0	1	3	1	4	4	3	2	0	0	1	0	1	1	0	0	0	1	1	0	0	0	0	0	0
H1818	2	1	11	15	55	164	5		0	1	3	1	4	4	4	2	0	0	1	0	1	1	1	1	0	0							0
H1819	2	1	11	15	37	157	5		0	1	1	1	3	4	5	4	1	0	1	0	1	1	1	1	0	1	1	1	0	0	1	0	1	1	0	0	0	1	1	0
H1820	1	1	11	15	60	167	5		0	1	3	1	4	2		3	0	0	1	0	1	1	0	1	0	0	1	0	0	0	0	0	1	1	0	0	0	0	0	0
H1821	2	1	11	16	38	150	5		1	1	3	1	3	2	1	1	0	0	1	0	0					0							0
H1822	2	1	12	16	41	157	5		0	1	3	1	4	1	4	4	0	0	1	0	1	1	0	0	0	1	1	0	0	0	0	0
H1823	1	1	12		90	170	5		1	1	3	1	2	4	4	2	0	0	1	0	1	1	0	0	0	1	1	0	0	0	0	0
H1824	2	1	12	16	39	160	5		0	1	3	1	2	1	2	2	0	0	1	0	1	1	0	0	0	1	0	1	0	0	0	0	0
H1825	1	1	12		65	173	5		1	1	3	1	2	1	3	3	0	0	1	0	1	1	0	0	0	1	1	0	0	0	0	0
H1826	1	1	12		93	172	5		0	1	3	1	4	4	4	2	0	0	1	0	1	1	0	0	0	1	1	0	0	0	0	0	1	1	0	0	0	0	0	0
H1827	2	1	12	16	55	165	5		0	1	3	2	2	2	1	2	0	0	1	0	1	1	1	1	0	1	1	1	0	0	0	0	0
H1828	2	1	12	16	35	155	5		0	1	3	2	3	2	3	3	0	0	1	0	1	1	0	0	0	1	1	1	0	0	0	0	0
H1829	1	1	12	16	73	185	5		0	1	1	1	4	4	1	3	0	0	1	0	1	1	0	0	0								0
H1830	2	1	12	17	51	165	5		1	2	1	1	2	4	3	2	1	0	1	1	1	1	1	1	0	1	0	1	0	0	0	1	1	0	0	1	0	0	0	0
H1831	1	1	12	17	45	162	5		0	1	1	1	4	3	4	3	0	0	1	0	1	1	1	0	0	1	0	1	0	0	0	0	0
H1832	2	1	11	15	50	164	5		1	1	3	2	4	2	3	4	0	0	1	0	1	1	0	0	0	1	1	0	0	0	0	0	0
H1833	2	1	11	15	45	165	5		1	1	1	2	2	2	1	3	0	0	1	0	1	1	0	0	0	1	1	0	0	0	0	0
H1834	2	1	11	15	60	165	5		0	1	3	1	4	2	1	3	1	0	1	0	1	1	0	0	0	1	1	0	0	0	0	0	0
H1835	1	1	11	16	50	160	5		0	1	2	1	2	4	4	3	1	0	1	0	1	1	1	1	0	1	1	0	0	0	0	0	0
H1836	2	1	11	15	42	150	5		0	1	3	1	4	2	3	2	0	0	1	0	0					0							0
H1837	2	1	11	15	55	160	5		0	1	1	2	3	2	4	2	0	0	1	0	1	1	0	0	0	1	1	0	0	0	0	0	0
H1838	2	1	11	16	45	169	5		0	1	3	1	4	3	3	4	0	0	1	0	1	1	0	0	0	0							0
H1839	2	1	11	15	46	157	5		1	1	3	1	4	3	3	2	0	0	1	0						1	0	1	0	0	0	0	0
H1840	2	1	11	16	62.2	168	5		1	1	3	1	2	1	3	3	1	0	1	0	1	1	0	1	0	1	1	0	0	0	0	1	0
H1841	2	1	11	15	58	165	5		1	1	3	2	3	2	1	3	0	0	1	0	1	1	0	1	0	1	1	0	0	0	0	1	0
H1842	2	1	11	16	44	157	5		0	1	1	1	3	2	3	2	0	0	1	0	0					0							0	0	0	0	0	0	0	1
H1843	2	1	11	15	54	165	5		0	1	3	1	4	2	3	3	1	0	1	0	1	1	0	0	0	1	0	0	0	0	0	0	0
H1844	1	1	12	17	60	173	5		0	1	1	1	4	2	1	3	1	0	0	0	1	1	0	0	0	0							0
H1845	2	1	12	17	45	150	5		0	1	3	1	3	4	5	2	0	0	1	1	1	1	0	0	0	1	1	0	0	0	0	0	0
H1846	2	1	12	16	43	156	5		0	1	3	1	3	4	3	2	0	0	1	0	0					1	0	1	1	0	0	0	0
H1847	2	1	12	16	50	161	5		0	1	1	1	2	4	5	3	1	0	1	1	1	1	0	0	0	1	0	1	0	0	0	0	1	1	0	0	0	0	0	0
H1848	2	1	12	17	42	160	5		0	1	1	1	4	3	1	4	1	0	1	0	1	1	1	1	0	1	1	0	0	0	0	0	0
H1849	2	1	12	16	46	163	5		0	1	1	1	4	4	3	4	1	0	1	1	1	1	0	0	0	1	1	1	0	0	1	0	0
H1850	2	1	12	16	45	164	5		0	1	1	1	3	4	3	4	0	0	1	0	1	1	0	0	0	0							0
H1851	2	1	11	16	42	161	5		1	1	3	3	3	4	1	2	1	0	1	0	1	1	0	0	0	1	0	1	0	0	1	0	1	1	0	0	0	0	0	0
H1852	2	1	11	15	41	162	5		0	1	1	1	2	2	3	2	1	0	0	0	1	1	0	0	0	0							0
H1853	2	1	11	15	44	161	5		1	1		1	4	4		2	1	0	1	0	1	1	0	0	0	1	0	1	0	0	0	0	0
H1854	1	1	11	16	59	192	5		0	1	1	1	3	2	1	4	1	0	1	0	1	1	0	0	0	1	1	0	0	0	0	0	0
H1855	2	1	11	15	42	143	5		0	1	1	1	3	2	4	4	1	0	1	0	1	1	0	0	0	0							0
H1856	2	1	11	15	81	170	5		1	1	3	1	3	4	3	3	1	0	1	0	1	1	0	0	0	1	1	0	0	0	0	0	0
H1857	1	1	11	15	55	165	5		0	1	1	1	2	4	4	4	0	1	1	0	1	1	0	1	0	1	1	1	0	0	0	0	0
H1858	2	1	11	15	44	158	5		0	1	1	1	2	4	4	4	0	0	1	0	1	1	0	0	0	1	1	0	0	0	0	0	0
H1859	2	1	11	16	46	157	5		1	1	1	1	2	1		2	0	0	1	0	1	1	1	0	0	1	1	1	0	0	0	0	0
H1860	1	1	11	15	50	171	5		0	1	1	1	4	3	4	2	0	0	1	0	0					0							0
H1861	2	1	11	15	57	157	5		0	1	1	1	2	4	1	3	0	0	1	0	1	1	0	0	0	1	0	1	0	0	0	0	0
H1862	2	1	11	15	43	151	5		1	1	3	2	3	3	4	2	0	0	1	0	1	0	0	0	0	1	1	0	0	0	0	0	0
H1863	2	1	11	15	60	166	5		0	1	1	1	4	1	4	4	1	0	1	0	1	1	0	0	0	1	1	1	0	0	0	0	0	1	0	0	0	0	1	0
H1864	2	1	11	16	49	158	5		1	1	3	1	3	3	3	2	1	0	1	0	0					0							0
H1865	2	1	11	15	59	165	5		1	1	3	1	4	2	3	3	0	0	1	0	1	1	0	0	0	1	0	1	0	0	0	0	1	1	1	0	0	0	0	0
H1866	2	1	11	15	48	157	5		1	1	3	2	4	2	1	2	0	0	1	0	0					1	1	0	0	0	0	0	0
H1867	2	1	11	15	66	165	5		0	1	3	1	2	2	4	3	0	0	1	0	1	1	1	1	0	1	1	0	0	1	0	0	0
H1868	1	1	11	16	56	171	5		1	1	3	2	2	2	3	2	0	0	1	0	0					1	0	1	0	1	0	0	0
H1869	2	1	11	15	80	169	5		0	1	1	2	3	3	4	2	0	0	1	0	1	1	0	0	0								0
H1870	2	1	11	15	46	162	5		0	1	1	1	2	1	4	1	0	0	1	0	1	1	0	0	0	0							0
H1871	2	1	11	16	50	159	5		1	1	3	5	1	2	1	2	0	0	1	0	1	1	0	0	0	1	1	0	0	0	0	0	0
H1872	2	1	13	18	59	168	5		0	1	1	1	2	3	3	3	1	0	1	0	1	1	0	0	0	1	1	0	0	0	0	0	0
H1873	2	1	11	15	46	163	5		0	1	1	2	4	2	5	4	1	0	1	0	1	1	0	1	0	1	0	1	0	0	1	1	1	1	0	0	0	0	0	0
H1874	2	1	11	16	60	165	5		1	1	1	2	4	2		3	1	0	1	0	1	1	0	0	0	1	1	0	0	0	0	0	0
H1875	2	1	11	15	52	174	5		0	1	1	2	3	4	3	4	0	0	1	0	1	1	0	0	0	1	0	0	0	1	0	0	0
H1876	2	1	13	17	54	162	5		0	1	3	1	3	4	5	2	0	0	1	0	1	1	0	0	0	1	0	1	0	0	0	0	0
H1877	2	1	13	18	39	152	5		0	2	3	1	2	4	3	4	1	0	1	0	1	1	0	0	0	0							0
H1878	2	1	13	17	97	167	5		0	1	1	1	4	3	5	2	1	0	1	1	1	1	0	0	0	0							0
H1879	2	1	13	17	50	164	5		1	1	3	1	4	2	3	3	0	0	1	0	1	1	0	0	0	1	0	0	0	0	0	1	1	0	0	0	0	1	0	0
H1880	1	1	13	18	67	188	5		0	1	1	1	3	2	3	2	0	0	1	0	1	1	0	0	0	1	1	0	0	0	0	0	0
H1881	2	1	13	18	52	158	5		0	1	1	2	2	2	3	2	1	0	1	0	1	1	0	0	0	1	0	1	0	0	0	0	0
H1882	2	1	13	17	54	158	5		0	1	3	2	2	3		2	1	0	1	1	1	1	1	1	0	1	0	0	0	0	0	1	0
H1883	1	1	13	17	59	173	5		0	1	3	1	4	4		3	1	0	1	0	1	1	0	0	0	1	1	0	0	0	0	0	0
H1884	2	1	13	18	65	167	5		0	1	3	2	3	1	3	3	1	1	1	0	1	1	0	1	0	1	0	1	0	0	1	0	0
H1885	2	1	13	18	47	167	5		0	1	3	1	2	2	3	2	0	0	1	0	1	1	0	0	0								0
H1886	2	1	13	17			5		0	1	1	1	4	4	3	1	0	0	1	0	1	1	0	0	0	0							0
H1887	2	1	13	17	76	167	5		0	1	1	1	4	2	4	4	1	0	1	0	1	1	0	0	0	1	1	0	0	0	0	0	0
H1888	2	1	13	18	43	160	5		0	1	3	1	3	3	4	2	0	0	1	0	1	1	1	1	0	1	0	1	0	0	0	0	0
H1889	2	1	13	17	46	161	5		0	1	3	1	4	3	3	2	1	0	1	0	1	1	0	0	0	1	1	0	0	0	0	0	0
H1890	2	1	13	18	51	155	5		0	1	1	2	4	2	5	2	1	0	1	0	1	1	0	1	0	1	1	0	0	0	1	0	0
H1891	2	1	13	17	51	160	5		0	1	3	1	2	4		2	1	0	1	0	1	1	0	1	0	1	1	1	0	0	0	0	0
H1892	2	1	13	18	42	152	5		1	1	3	1	4	4	5	2	0	0	1	1	1	1	0	1	0	1	1	0	0	0	0	0	0
H1893	2	1	13	16	85	159	5		0	1	3	2	2	4	4	4	0	0	0	1	1	1	1	1	0	1	1	1	0	0	0	0	0
H1894	2	1	12	16	45	155	5		0	1	3	1	2	2	3	3	0	0	1	1	1	1	0	0	0	1	1	0	0	0	0	0	0
H1895	2	1	12	17	43	152	5		0	1	1	1	2	2	4	3	0	0	1	0	0					1	1	0	0	0	0	0	0
H1896	1	1	12	16	77	174	5		0	1	1	2	4	3	1	4	0	0	1	0	1	1	1	1	0	1	1	0	0	0	0	0	0
H1897	2	1	12	17	47	163	5		0	1	3	1	4		4	3	1	0	1	1	1	1	1	1	0	1	0	1	0	0	0	0	0
H1898	1	1	12	17	57		5		0	1	1	2	3	2	4	3	0	0	1	0	1	1	1	1	0	1	1	1	0	0	0	0	0
H1899	2	1	12	17	45	159	5		0	1	3	1	2	1	3	2	0	0	1	0	1	1	0	0	0	1	1	0	0	0	0	0	1	1	0	0	0	0	0	0
H1900	2	1	12	16	49	158	5		0	1	3	1	4	2	3	2	1	0	1	0	1	1	0	0	0	0							0
H1901	2	1	12	16	48	158	5		0	1	3	1	4	3	3	2	0	0	1	0	1	1	0	0	0	0							0
H1902	2	1	12	17	51	173	5		0	1	1	1	4	2	1	4	0	0	1	0	1	1	0	0	0	1	1	0	0	0	0	0	0
H1903	2	1	12	18	50	160	5		1	1	3	1	4	3	3	2	1	0	1	0	1	1	0	0	0	1	1	0	0	0	0	0	0
H1904	2	1	12	16	49	160	5		1	1	3	1	3	4	3	2	1	0	1	0	1	1	0	0	0	1	1	0	0	0	0	0	0
H1905	2	1	12	17	46	150	5		0	1	3	2	3	3	4	2	1	0	1	0	1	1	0	1	0	1	1	0	0	0	0	0	0
H1906	2	1	12	16	48	154	5		0	1	3	1	4	3	3	2	0	0	1	0	1	1	0	0	0	1	1	0	0	0	0	0	1	1	0	0	0	0	0	0
H1907	2	1	12	16	52	157	5		0	1	3	1	1	4	3	2	1	0	1	0	1	1	0	0	0	1	1	0	0	0	0	0	1	1	0	0	0	0	0	0
H1908	2	1	12	17	88	163	5		0	1	3	1	3	4	5	3	0	0	1	0	1	1	0	0	0	1	1	1	0	0	0	0	0
H1909	2	1	12	16	50	157	5		1	1	3	1	1	1	3	1	0	0	1	0	1	1	1	1	0	1	0	1	0	0	0	0	1	0	0	0	0	0	1	0
H1910	2	1	12	17	45	163	5		0	1	3	1	2	3	2	2	0	0	1	0	1	1	0	0	0	1	0	1	0	0	0	0	0
H1911	2	1	13	17	65	159	5		0	1	1	1	4	4	5	3	0	0	1	0	1	1	0	0	0	1	0	1	0	0	0	0	1	1	0	1	0	1	0	0
H1912	2	1	12	17	45	154	5		0	1	3	1	3	4	1	3	1	0	1	0	1	1	1	1	0	1	0	1	0	1	0	0	0
H1913	2	1	12	17	52	160	5		0	2	1	2	3	2	1	4	0	0	1	0	1	1	1	0	0	1	0	1	0	0	0	0	0
H1914	2	1	12	17	40	152	5		0	1	1	1	4	4	3	3	0	0	1	1	0					0							0
H1915	2	1	12	16	40	153	5		0	1	3	1	3	2	4	2	1	0	1	0	0					0							0
H1916	2	1	13	17	53	152	5		1	1	3	1	4	2	5	2	0	1	1	0	1	1	0	1	0	1	1	1	0	0	0	0	0
H1917	1	1	13	17	63	180	5		0	1	3	2	3	1	3	1	0	0	1	0	1	1	1	0	0	1	1	1	0	1	0	0	0
H1918	2	1	12	17	45	156	5		1	1	3	3	1	1	3	4	0	0	1	0	1	1	0	0	0	1	1	0	0	0	0	0	0
H1919	2	1	12	16	50	158	5		0	1	3	1	4	2	3	2	0	0	1	0	1	1	0	0	0	0							0
H1920	2	1	11	16	53	155	5		0	1	3	1	1	1	1	2	0	0	1	0	1	1	0	1	0	0							0
H1921	2	1	11	15	44	166	5		1	1	3	1	2	2	1	2	0	0	1	0	1	1	0	0	0	1	0	1	0	0	0	0	1	1	0	0	0	0	0	0
H1922	2	1	11	16	63	154	5		0	1	1	1	2	2	3	3	0	0	1	0	1	1	0	1	0	0							0
H1923	1	1	11	17	100	169	5		0	2	1	5	1	4	5	4	0	0	1	0	1	1	0	0	0	0							0
H1924	2	1	11	16	44	162	5		0	1	1	1	2	2		3	0	0	1	0	1	1	0	1	0	1	0	1	0	1	0	0	0
H1925	2	1	11	15	45	155	5		0	1	3	2	4	4	1	3	1	0	1	0	1	1	0	0	0	0							0
H1926	2	1	12	16	64	167	5		0	1	1	1	4	3	1	3	0	0	1	0	0					1	0	0	0	1	0	0	0
H1927	2	1	12	16	52	160	5		0	1	3	1	4	1	3	3	0	0	1	0	1	1	0	0	0	1	0	0	0	1	0	0	0
H1928	1	1	12	16	47	157	5		0	1	3	2	2	4	4	2	0	0	1	0	1	1	1	0	0	1	1	0	0	0	0	0	1	1	0	0	0	0	0	0
H1929	2	1	12	17	60	155	5		0	1	3	1	3	4		3	1	0	1	1	1	1	1	1	0	1	1	0	0	0	0	0	1	1	0	1	0	1	1	0
H1930	1	1	11	16	91	190	5		1	1	1	1	4	3	3	2	1	0	1	0	0					1	1	1	0	0	0	0	0
H1931	2	1	11	15	48	165	5		0	1	1	1	4	3	1	2	0	0	1	0	1	1	0	0	0	0							0
H1932	2	1	11	15	52	164	5		0	1	1	1	3	3	3	4	1	0	1	0	0					1	1	0	0	0	0	0	0
H1933	2	1	11	15	48	160	5		0	1	1	1	3	3	4	4	1	0	1	0	0					1	1	0	0	0	0	0	0
H1934	2	1	11	15	72	150	5		1	1	1	2	1	4		4	0	0	1	0	1	1	1	1	0	1	1	1	0	0	1	0	1	0	0	1	0	0	1	0
H1935	2	1	11	16	51	172	5		1	1	3	1	4	2	1	2	1	0	1	0	1	1	0	1	0	1	1	0	0	1	0	0	0
H1936	2	1	12	15	61	164	5		1	1	3	4	2		3	4	0	0	1	0	1	1	0	0	0	1	1	0	0	0	0	0	0
H1937	2	1	12	16	47	160	5		0	1	3	1	2	3	3	4	0	0	1	0	1					1	0	1	0	0	0	0	0
H1938	2	1	11	16	41	162	5		0	2	3	2	1	4	3	4										1	1	0	0	0	0	0	0
H1939	2	1	11	15	43	158	5		0	1	3	2	1	1	3	1	0	0	1	0	0					0
H1940	2	1	11	15	56	155	5		0	1	3	1	3	2	1	3	1	0	1	0	0					0							0
H1941	2	1	11	15	95	160	5		0	1	3	1	4	1	4	4	0	0	1	0	1	1	0	1	0	0							0
H1942	2	1	13	18	72	160	4		0	1	1	1	4	1	1	3	0	0	1	0	1	1	0	0	0	1	1	0	0	0	0	0	0
H1943	2	1	13	17	63	168	4		0	1	1	1	4	3	1	2	0	0	1	0	0					1	0	1	0	0	0	0	0
H1944	2	1	11	16	50	160	4		0	1	1	3	4	1	4	2	0	0	1	0	0					0							0
H1945	2	1	11	16	43	156	4		0	1	1	1	2	3		2	0	0	1	0	1	1	0	0	0	1	0	0	0	0	0	1	0
H1946	2	1	12	17	52	175	4		0	1	1	3	2	1		2	0	0	1	0	0					0							0
H1947	2	1	12	16	80	166	4		0	1	1	2	3	1	4	3	0	0	1	0	0					0							0
H1948	2	1	12	17	60	152	4		0	1	1	1	3	2	1	4	0	0	1	0	0					0
H1949	2	1	12	17	50	160	4		0	1	1	1	4	2	1	3	0	0	1	0	1	1	0	0	0	1	0	1	0	0	0	0	0
H1950	2	1	12	17	45	159	4		0	1	1	3	4	1		3	0	0	1	0	1	1	0	0	0	1	1	0	0	0	0	0	0
H1951	1	1	12	17	57	175	4		0	1	1	1	2	4	1	4	0	0	1	0	0					1	1	0	0	1	0	0	0
H1952	2	1	12	16	63	162	4		1	1	1	2	3	2	1	3	0	0	1	0	1	1	0	0	0	1	0	0	0	0	0	1
H1953	2	1	12	17	47	155	4		1	1		1	2	2		3	0	0	1	0	0					0							0
H1954	2	1	12	16	47	162	4		1	1	1	1	2	1	4	3	0	0	1	0	0												0
H1955	2	1	12	15	61	156	4		0	1	1	1	2	2	1	3	0	0	1	0	0					1	1	0	0	0	0	0	0
H1956	1	1	13	18	60	162	4		0	2	1	3	3	3	1	2	0	0	1	0	0					1	1	0	0	0	0	0	1	1	0	0	0	0	0	0
H1957	2	1	13	18	50	158	4		0	1	1	1	4	1	4	2	0	0	1	0	0					0							0
H1958	2	1	13	17	49	164	4		0	1	1	1	2	4	1	3	1	0	1	0	0					0							0
H1959	1	1	12	17	58	179	4		0	1	1	1	4	2	4	3	0	0	1	0	1	1	0	0	0	1	0	0	0	0	1	0	0
H1960	2	1	12	17	48	167	4		0	1	1	1	4	1	1	2	0	0	1	0	0					1	0	0	1	0	0	0	0
H1961	2	1	12	16	60	156	4		0	1	1	1	3	2	3	2	0	0	1	0	1	1	0	0	0	1	0	1	0	0	0	0	0
H1962	2	1	12	17	48	156	4		0	1	1	1	4	2	4	3	0	0	1	0	1	1	0	0	0	1	0	0	0	0	0	0	0
H1963	1	1	12	17	56	170	4		0	1	1	1	3	4	1	2	1	0	1	0	0					0							1	1	1	0	0	0	0	0
H1964	2	1	12	16	40	156	4		0	1	1	1	4	2	3	4	1	0	1	0	1	1	0	0	0	1	1	0	0	0	0	0	0
H1965	2	1	12	16	49	160	4		0	1	1	1	4	2	1	3	1	0	1	0	0					0							0
H1966	1	1	12	16	50	163	4		0	1	1	1	4	2	1	4	0	0	1	0	0												0
H1967	1	1	12	16	50	165	4		0	1	1	2	3	3	1	4	0	0	1	0	1	1	0	0	0	1	1	0	0	0	0	0	0
H1968	2	1	12	17	50	157	4		0	1	1	1	2	2	3	2	1	0	1	0	1	1	1	0	0	1	1	0	0	0	0	0	0
H1969	2	1	12	17	41	156	4		0	1	1	2	4	2	1	2	0	0	1	0	0					1	1	0	0	0	0	0	0
H1970	2	1	12	17	45	158	4		0	1	1	1	3	2		3	0	0	1	0	0					1	1	1	0	0	1	0	0
H1971	2	1	12	17	45	157	4		0	2	1	1	2	3	4	3	0	0	1	0	1	1	0	0	0	1	0	1	0	0	0	0	0
H1972	1	1	12	17	55	180	4		0	1	1	3	4	2	1	3	0	0	1	0	1	1	1	0	0	1	1	0	0	0	0	0	0
H1973	2	1	12	17	50	166	4		0	1	1	1	2	1	1	3	0	0	1	0	1	0	1	0	0	1	1	0	0	0	0	0	0
H1974	1	1	12	17	65	178	4		0	1	1	1	2	2	4	3	1	0	1	0	1	1	0	0	0	1	0	0	0	0	0	1
H1975	1	1	12	17	53	173	4		0	1	1	3	2	2	4	2	1	0	1	0	1	1	0	0	0	1	1	0	0	0	0	0	1	1	0	1	0	0	0	0
H1976	1	1	13	17	55.5	180	4		0	1	1	1	2	3		2	1	1	1	1	0					0							0
H1977	1	1	13	18	51	166	4		0	1	1	1	2	3	4	3	0	0	1	0	1	1	0	0	0								0
H1978	2	1	13	18	45	165	4		0	1	1	3	2	2	1	3	1	0	1	0	1	1	0	0	0	1	1	0	0	0	0	0	0
H1979	2	1	13	17	40	150	4		0	1	1	2	2	2	1	3	1	0	1	0	1	1	0	0	0	1	1	0	0	0	0	0	0
H1980	2	1	13	18	50	155	4		0	1	1	1	4	2	4	2	0	0	1	0	1	1	0	0	0	1	1	0	0	0	0	0	0
H1981	2	1	13	18	45	153	4		0	1	1	1	3	2		3	0	0	1	0	1	1	1	0	0	1	0	0	0	0	1	0	0
H1982	1	1	13	17	76	184	4		0	1	1	1	2	1		1	1	0	1	0	1	1	0	0	0	1	0	0	0	1	0	0	0
H1983	2	1	13	18	53	156	4		0	1	1	1	4	2		3	0	0	1	0	1	1	0	0	0	1	1	0	0	0	0	0	0
H1984	1	1	13	18	52	175	4		0	1	1	2	1	1		4	0	0	1	0	1	0	1	0	0	1	1	0	0	0	1	0	1	0	0	0	0	0	0	1
H1985	2	1	12	17	42	165	4		1	1	1	1	1	1	3	2	0	0	1	0	0					0							0
H1986	2	1	13	18	65	155	4		0	2	1	3	2	1	6	4	0	0	1	0	1	1	0	0	0	1	1	0	0	0	0	0	1	1	0	0	0	0	0	0
H1987	1	1	13	17	65	180	4		0	1	1	1	2	2	3	4	0	0	1	0	1	1	0	0	0	1	0	1	0	0	0	0	0
H1988	2	1	13	17	42	154	4		0	1	1	1	2	2	1	2	0	0	1	0	1	1	0	0	0	1	0	1	0	0	0	0	0
H1989	1	1		18	65	161	4		0	1	1	2	3	3	4	3	1	0	1	0	1	1	0	0	0	1	0	1	0	0	0	0	0
H1990	2	1	13	17	65	159	4		0	1	1	1	2	3	4	2	0	0	1	0	1	0				1	1	0	0	0	0	0	1	1	1	0	0	0	0	0
H1991	1	1	13	18	63	178	4		0	1	1	1	1	3	3	4	0	0	1	0	1	1	0	0	0	0							0
H1992	2	1	13	17	65	156	4		0	1	1	1	2	3	1	3	0	0	1	0	0					1	0	1	0	0	0	0	1	1	0	0	0	0	0	0
H1993	2	1	13	17	50	159	4		0	1	1	3	1	1		3	0	0	1	0	1	1	0	0	0	1	1	0	0	0	0	0	0
H1994	1	1	11	25	60	175	4		0	1	1	1	2	1	4	4	0	0	1	0	1	1	0	0	0	1	0	1	0	0	0	0	1	1	0	0	0	0	0	0
H1995	2	1	11	16	50	160	4		1	2	1	3	4	3	3	3	0	0	1	0	1	1	0	0	0	1	1	0	0	0	0	0	0
H1996	2	1	11	16	42	155	4		0	1	1	3	2	4	3	4	0	0	1	0	1	1	0	1	0	1	1	0	0	0	0	0	0
H1997	2	1	11	15	36	153	4		0	1	1	1	2	2	3	2	0	0	1	0	1	1	0	0	0	1	1	0	0	0	0	0	0
H1998	1	1	11	15	36	170	4		0	1	1	1	4	4		3	1	0	1	0	1	1	0	0	0	1	0	0	0	0	1	0	0
H1999	2	1	11	15	48	160	4		1	1	1	1	2	2	1	4	0	0	1	0	0					1	1	0	0	0	0	0	0
[truncated: 1,405 more rows]

## Sheet: Codebook
Variable	Label	Value	Value label
id	Recorded number
sex	Sex	1	Male
		2	Female
group	Group of participants	1	High school
		2	University
level	Educational level	11	Grade 10
		12	Grade 11
		13	Grade 12
		21	1st-year
		22	2nd-year
		23	3rd-year
		24	4th-year
		25	5th-year or higer
age	Age (years)
weight	Weight (kg)
height	Height (cm)
region	Region (for high school students)	1	Northern
		2	Central
		3	Eastern
		4	Northeastern
		5	Southern
residence	Usual residence (for undergraduates)	0	Chiang Mai
		2	Otgher
transfer	History of moving school	0	No
		2	Yes
status	Relationship status	1	Single
		2	With a partner
religion	Religion	1	Buddhism
		2	Christianity
		3	Islam
		4	Other
parent	Living status	1	Both parents
		2	Father or mother
		3	Other relatives
		4	Alone
		5	Not with relatives
familytime	Family time activity (hours/week)	1	<2 hours
		2	2-5 hours
		3	6-10 hours
		4	>10 hours
income	Family income (baht/month)	1	<10,000
		2	10,001-20,000
		3	20,001-30,000
		4	>30,000
sns	Social media platform	1	Facebook
		2	Line
		3	Instagram
		4	YouTube
		5	Twitter
		6	Other
snstime	Soical media usage (hours/day)	1	<2 hours
		2	2-4 hours
		3	5-6 hours
		4	>6 hours
personalcomputer	Private computer	0	No
		1	Yes
publiccomputer	Public computer	0	No
		1	Yes
smartphone	Smartphone	0	No
		1	Yes
tablet	Tablet	0	No
		1	Yes
awareness	Awareness of cyberbully	0	No
		1	Yes
channel_sns	Aware of cyberbully via social media	0	No
		1	Yes
channel_experience	Aware of cyberbully via own experience	0	No
		1	Yes
channel_teach	Aware of cyberbully via studying/training	0	No
		1	Yes
channel_other	Aware of cyberbully via other channels	0	No
		1	Yes
perception	Perception of cyberbully	0	No
		1	Yes
action_ignor	Aciton: Ignore of cyberbully	0	No
		1	Yes
action_dissuade	Aciton: Dissuade the perpetrators	0	No
		1	Yes
action_join	Aciton: Join the perpetration	0	No
		1	Yes
action_inform	Aciton: Inform teachers/parents	0	No
		1	Yes
action_evidence	Aciton: Collect evidence for victim	0	No
		1	Yes
action_other	Aciton: Other actions	0	No
		1	Yes
perpetration	Cyberbully perpetration	0	No
		1	Yes
reason_teasing	Reason of perpetration: Teasing	0	No
		1	Yes
reason_victiminprevious	Reason of perpetration: Have previously been the victims	0	No
		1	Yes
reason_revenge	Reason of perpetration: Revenge the perpetrators	0	No
		1	Yes
reason_forced	Reason of perpetration: Forced by other people	0	No
		1	Yes
reason_dislike	Reason of perpetration: Dislike the victims	0	No
		1	Yes
reason_defarmation	Reason of perpetration: Defamation from the victims	0	No
		1	Yes
reason_other	Reason of perpetration: Others	0	No
		1	Yes
